# Supplementary material for: Maternal diet induces persistent DNA methylation changes in the muscle of beef calves
Source: Sci Rep. 2023 Jan 28;13:1587. doi: 10.1038/s41598-023-28896-3 (PMC9884291; doi:10.1038/s41598-023-28896-3)
Supplement: Supplementary file 1 — Supplementary Information 1. [file 41598_2023_28896_MOESM1_ESM.xlsx]

## Sheet: Sheet1
Additional File 1: Summary of whole-genome bisulfite sequencing
Sample		Maternal Diet		Bisulfite-seq at 30 days of age				Bisulfite-seq at 200 days of age
				Raw Reads	Total mapped reads	Mapping rate		Raw Reads	Total mapped reads	Mapping rate
M6125		Control		369762571	259943087	0.703		312388670	227724245	0.729
M6126		Control		354199282	249002095	0.703		325546165	233978349	0.719
M6133		Control		NA	NA	NA		308772755	222904606	0.722
M6152		Methionine		401638375	292392737	0.728		272730440	200085650	0.734
M6153		Methionine		315704989	218467852	0.692		315497644	225316382	0.714
M6157		Control		382952019	266151653	0.695		NA	NA	NA
M6197		Methionine		299252727	206783634	0.691		352893474	257054383	0.728
M6226		Control		358701879	250015210	0.697		277949777	200371957	0.721
M6254		Control		354987564	246716357	0.695		268716571	215884313	0.803
M6268		Control		NA	NA	NA		317967336	232727300	0.732
M6412		Methionine		285141129	185912016	0.652		304517208	223132271	0.733
M6415		Methionine		424223326	307137688	0.724		318519594	238318457	0.748
M6419		Methionine		361989676	263166494	0.727		240000373	167979698	0.7
M6438		Methionine		294958396	180514538	0.612		314401333	226758638	0.721
M6453		Methionine		388217818	249235839	0.642		290835855	218742497	0.752
M6454		Methionine		NA	NA	NA		383401678	281630684	0.735
M6472		Control		344605723	246393092	0.715		327909051	241764589	0.737
M6482		Control		NA	NA	NA		320134231	234105271	0.731
M6485		Methionine		304767371	203889371	0.669		344663336	247199395	0.717
M6520		Control		348827004	247667173	0.71		278510003	199825928	0.717

## Sheet: Sheet2
				M6125	M2
				M6126	M11
				M6133	M16
				M6152	M7
				M6153	M9
				M6157
				M6197	M6
				M6226	M19
				M6254	M18
				M6268	M3
				M6412	M17
				M6415	M15
				M6419	M20
				M6438	M8
				M6453	M14
				M6454	M13
				M6472	M10
				M6482	M1
				M6485	M4
				M6520	M12
