# Supplementary material for: Maternal diet induces persistent DNA methylation changes in the muscle of beef calves
Source: Sci Rep. 2023 Jan 28;13:1587. doi: 10.1038/s41598-023-28896-3 (PMC9884291; doi:10.1038/s41598-023-28896-3)
Supplement: Supplementary file 2 — Supplementary Information 2. [file 41598_2023_28896_MOESM2_ESM.xlsx]

## Sheet: Sheet 1
Additional File 2: Summary differentially methylated cytosines
chr	start	strand	pvalue	qvalue	meth.diff	strand_w	pvalue_w	qvalue_w	meth.diff_w	type	gene_id	transcripts	CpGI	CpGI_length	CpGI_count	CpGI_pvalue
chr1	463898	*	0.000191647	0.0165195	-22.3818	*	7.8044e-05	0.00741085	-20.5357	IGR	IGR	IGR	CpGI	669	30	9.44e-13
chr1	546375	*	8.85741e-05	0.00921697	-37.6154	*	7.56855e-06	0.00118994	-39.8626	IGR	IGR	IGR
chr1	614361	*	0.000127658	0.0121515	26.6399	*	3.12754e-05	0.00363972	21.9424	IGR	IGR	IGR
chr1	1111720	*	6.8457e-07	0.00020132	33.6552	*	0.000363631	0.0238891	24.9349	intron_trim	ENSBTAG00000011528
chr1	1179832	*	0.00219077	0.091427	25.1305	*	6.23523e-05	0.00623363	21.5814	IGR	IGR	IGR
chr1	1536125	*	0.000282604	0.0219848	-30.8772	*	0.000537771	0.0318758	-24.7418	IGR	IGR	IGR
chr1	1625877	*	0.000990865	0.053748	-28.655	*	0.00011345	0.00989144	-29.5616	IGR	IGR	IGR
chr1	1925961	*	0.000324655	0.024305	23.5294	*	7.06447e-07	0.000179252	36.7045	intron_trim	ENSBTAG00000008490
chr1	2210623	*	1.58071e-06	0.000394847	-38.7619	*	4.86597e-07	0.000132876	-35.2068	intron_trim	ENSBTAG00000021819
chr1	2223928	*	5.51783e-05	0.00643442	31.8533	*	2.05456e-06	0.000420573	30.7692	IGR	IGR	IGR
chr1	2251236	*	1.7819e-05	0.00267782	38.2004	*	5.46114e-06	0.000916441	37.5385	intron_trim	ENSBTAG00000019404
chr1	2299580	*	0.000306278	0.0233009	-35.8543	*	0.000290944	0.0202261	-29.5275	intron_trim	ENSBTAG00000019404
chr1	2746341	*	1.18197e-06	0.00031314	40.3692	*	2.53982e-06	0.000498388	33.7882	upstream	ENSBTAG00000043993		CpGI	141	10	2.87e-06
chr1	3119538	*	3.55355e-06	0.000751878	-25.5556	*	2.33484e-10	2.52548e-07	-37.4654	intron_trim	ENSBTAG00000012412
chr1	3125885	*	4.67631e-14	1.66618e-10	-44.3182	*	6.76542e-08	2.69499e-05	-34.5238	intron_trim	ENSBTAG00000012412
chr1	3129361	*	0.000204316	0.0173092	26.8997	*	7.47129e-06	0.00117764	38.2353	intron_trim	ENSBTAG00000012412
chr1	3132687	*	1.24856e-10	1.62555e-07	-42.5532	*	5.74201e-05	0.00584512	-27.2477	intron_trim	ENSBTAG00000012412
chr1	3147233	*	4.61296e-12	9.53318e-09	-57.8052	*	1.91902e-08	9.61633e-06	-46.3846	intron_trim	ENSBTAG00000012412
chr1	3149479	*	0.00112191	0.0584971	25.3676	*	5.87611e-06	0.000972556	32.619	intron_trim	ENSBTAG00000012412
chr1	3154308	*	1.16135e-15	5.72574e-12	-56.1497	*	2.62817e-15	1.66843e-11	-48.3846	intron_trim	ENSBTAG00000012412
chr1	3185944	*	6.10443e-12	1.2161e-08	-57.6329	*	6.74596e-08	2.68854e-05	-43.5195	intron_trim	ENSBTAG00000023718
chr1	3246902	*	8.82763e-05	0.00919382	-32.1746	*	0.00144669	0.0644944	-30.963	IGR	IGR	IGR
chr1	3253026	*	0.000144521	0.0133401	-31.0207	*	1.37397e-09	1.10233e-06	-41.3799	IGR	IGR	IGR
chr1	3263392	*	0.000236769	0.0192958	30.3922	*	0.000521161	0.0311519	22.9376	IGR	IGR	IGR
chr1	3314103	*	3.02282e-09	2.38192e-06	-43.0221	*	5.80437e-05	0.00589416	-35.2184	IGR	IGR	IGR
chr1	3437667	*	1.85019e-10	2.29659e-07	-57.7401	*	1.72207e-08	8.79073e-06	-44.7905	IGR	IGR	IGR
chr1	3484120	*	4.89206e-05	0.00585636	-28.2329	*	5.26787e-08	2.19917e-05	-36.0588	IGR	IGR	IGR
chr1	3536138	*	0.000211888	0.0177832	-26.0965	*	7.91211e-08	3.06279e-05	-33.3048	intron_trim	ENSBTAG00000020762
chr1	3618654	*	3.07216e-05	0.00409485	27.1777	*	1.49494e-06	0.00032616	25.4167	intron_trim	ENSBTAG00000020762
chr1	3688337	*	8.86616e-06	0.00154983	-31.0372	*	1.04543e-14	5.48398e-11	-44.3339	IGR	IGR	IGR
chr1	3694023	*	1.23922e-06	0.000325375	-33.8706	*	8.93049e-05	0.00822522	-26.1765	IGR	IGR	IGR
chr1	3885895	*	0.000192076	0.0165464	24.2763	*	0.000716122	0.0392558	22.4972	IGR	IGR	IGR
chr1	4029248	*	0.000563269	0.0361505	-25.4464	*	0.000704895	0.0388149	-21.004	intron_trim	ENSBTAG00000051337
chr1	4180793	*	4.39847e-05	0.00539756	37.6564	*	0.000822978	0.0433594	29.25	IGR	IGR	IGR
chr1	4187399	*	3.79729e-06	0.000793321	-33.5714	*	9.11889e-06	0.00137928	-31.817	upstream	ENSBTAG00000017839
chr1	4434015	*	2.72093e-08	1.47043e-05	-40.8475	*	0.000127847	0.0108395	-33.7139	IGR	IGR	IGR
chr1	4442576	*	7.2249e-07	0.000210419	-34.6029	*	1.13749e-08	6.26519e-06	-44.1176	IGR	IGR	IGR
chr1	4442607	*	5.95626e-05	0.00681525	24.1505	*	4.73726e-09	3.06005e-06	36.63	IGR	IGR	IGR
chr1	4449778	*	1.10282e-05	0.00183821	37.0461	*	2.39105e-08	1.15049e-05	42.4948	IGR	IGR	IGR
chr1	4450353	*	1.08854e-06	0.000293042	-35.8536	*	1.83235e-13	6.31793e-10	-55.7778	IGR	IGR	IGR
chr1	4488979	*	0.000297567	0.022826	-32.3593	*	4.98893e-06	0.000853835	-35.6192	IGR	IGR	IGR
chr1	4490857	*	2.36906e-05	0.00334715	-36.3636	*	7.17656e-10	6.42736e-07	-42.7762	IGR	IGR	IGR
chr1	4494006	*	3.00837e-09	2.3743e-06	-56.4381	*	3.97673e-05	0.00439043	-30.5195	IGR	IGR	IGR
chr1	4501582	*	2.8855e-07	9.99072e-05	47.3868	*	1.81237e-13	6.25545e-10	63.3105	IGR	IGR	IGR
chr1	4503246	*	1.57843e-06	0.000394412	-39.2071	*	0.000228286	0.0168541	-24.4803	IGR	IGR	IGR
chr1	4731123	*	0.00118259	0.0606618	-25.2063	*	0.00144577	0.0644668	-22.7407	IGR	IGR	IGR
chr1	5082803	*	0.00117237	0.0602871	-22.1257	*	0.000866306	0.0449782	-24.5634	IGR	IGR	IGR
chr1	5318679	*	0.00202579	0.0869182	26.7599	*	0.00154619	0.0675466	25.3247	IGR	IGR	IGR
chr1	5392758	*	1.96984e-07	7.32749e-05	-38.3056	*	3.21354e-06	0.000601414	-27.9448	IGR	IGR	IGR
chr1	5398457	*	0.000548581	0.0354804	-27.2727	*	0.00097669	0.0489864	-24.2308	IGR	IGR	IGR
chr1	5525973	*	7.17388e-08	3.23558e-05	41.2308	*	0.00270528	0.098501	26.2763	intron_trim	ENSBTAG00000050522
chr1	5634098	*	0.00119684	0.0611634	21.6795	*	0.000156471	0.0126543	25.7569	IGR	IGR	IGR
chr1	6082428	*	0.00183544	0.0814865	21.1118	*	7.2103e-05	0.00697182	30.2091	IGR	IGR	IGR
chr1	6090913	*	0.000848518	0.048313	26.7331	*	0.000258652	0.0185095	24.8108	IGR	IGR	IGR
chr1	6218977	*	1.88495e-07	7.07271e-05	42.1429	*	1.96547e-06	0.000406137	32.8014	intron_trim	ENSBTAG00000034854
chr1	6320123	*	0.000849441	0.0483515	23.4973	*	0.0003022	0.0208154	20.9762	intron_trim	ENSBTAG00000034854
chr1	6349450	*	9.1406e-12	1.73341e-08	55.1109	*	0.000139246	0.0115696	33.2015	intron_trim	ENSBTAG00000034854
chr1	6352793	*	0.00125752	0.0632458	23.0237	*	2.03785e-05	0.00259896	34.9681	intron_trim	ENSBTAG00000034854
chr1	6369331	*	9.38388e-06	0.00161985	27.6619	*	1.63467e-06	0.000350379	26.15	intron_trim	ENSBTAG00000034854
chr1	6380788	*	4.10455e-05	0.00511722	28.1886	*	0.000146085	0.011999	22.596	intron_trim	ENSBTAG00000034854
chr1	6385840	*	4.37884e-05	0.00537866	-33.561	*	6.6749e-06	0.00107665	-38.4314	intron_trim	ENSBTAG00000034854
chr1	6392119	*	0.00132722	0.0655702	23.9553	*	8.44774e-07	0.000207012	29.6552	intron_trim	ENSBTAG00000034854
chr1	6444805	*	2.06392e-05	0.00300558	27.6711	*	6.2921e-05	0.00627642	28.0996	intron_trim	ENSBTAG00000034854
chr1	6498211	*	0.000247275	0.0199223	-32.8673	*	4.14878e-07	0.000116738	-37.5823	intron_trim	ENSBTAG00000034854
chr1	6686869	*	6.46943e-08	2.9767e-05	-35.0877	*	0.000659459	0.0369822	-21.4606	IGR	IGR	IGR
chr1	6738525	*	1.50142e-06	0.000379229	38.8889	*	4.81097e-06	0.000829108	33.9912	IGR	IGR	IGR
chr1	6745044	*	0.00201147	0.0865139	25.2448	*	2.75227e-05	0.00329526	29.9906	IGR	IGR	IGR
chr1	6752266	*	0.00044865	0.0307079	24.1026	*	8.88434e-13	2.40243e-09	49.596	IGR	IGR	IGR
chr1	6916821	*	2.61223e-08	1.4215e-05	-28.2051	*	2.68154e-10	2.83568e-07	-36.25	IGR	IGR	IGR
chr1	6954385	*	5.16654e-12	1.05318e-08	-28.972	*	3.62444e-07	0.000104824	-23.7639	IGR	IGR	IGR
chr1	6971510	*	0.00110386	0.0578832	28.2687	*	3.09074e-05	0.00360619	35.7143	IGR	IGR	IGR
chr1	7029778	*	0.000373072	0.0268905	-25.7016	*	2.75505e-05	0.0032979	-34.0636	intron_trim	ENSBTAG00000007444
chr1	7132763	*	1.48691e-08	8.97544e-06	-49.358	*	0.00130832	0.060147	-25.8114	intron_trim	ENSBTAG00000020122
chr1	7208200	*	6.63575e-12	1.30761e-08	58.3017	*	5.98385e-08	2.4392e-05	47.8814	donor	ENSBTAG00000000201
chr1	7215471	*	6.69236e-08	3.05853e-05	40.9757	*	2.11086e-10	2.32481e-07	49.4923	intron_trim	ENSBTAG00000000201
chr1	7439557	*	6.52557e-05	0.00729778	-31.8323	*	0.000482638	0.0294468	-21.1746	IGR	IGR	IGR
chr1	7471597	*	6.72721e-05	0.00747025	-36.5779	*	5.84661e-05	0.00592751	-31.4103	IGR	IGR	IGR
chr1	7488315	*	8.13773e-05	0.00864181	-32.0693	*	2.14336e-06	0.000434888	-34.4643	IGR	IGR	IGR
chr1	7567127	*	0.000214844	0.0179654	-26.0803	*	2.10375e-06	0.000428598	-31.3265	IGR	IGR	IGR
chr1	7605872	*	0.000770278	0.0451049	-25.2274	*	4.77189e-05	0.00506446	-22.8584	IGR	IGR	IGR
chr1	7672577	*	4.09739e-05	0.0051103	-37.5874	*	0.000147376	0.0120819	-31.8954	IGR	IGR	IGR
chr1	7994932	*	6.04803e-05	0.00689445	27.7548	*	3.06877e-05	0.00358572	32.6087	IGR	IGR	IGR
chr1	8454440	*	0.00128635	0.0642139	-24.1535	*	0.00128999	0.0595587	-23.1696	IGR	IGR	IGR
chr1	8479937	*	2.42785e-06	0.000554836	-38.5522	*	2.55611e-05	0.00310907	-32.9007	IGR	IGR	IGR
chr1	8632379	*	4.01265e-05	0.00502939	-33.8296	*	0.0023232	0.0890036	-21.9386	IGR	IGR	IGR
chr1	8654370	*	0.000554819	0.0357638	-33.3333	*	0.00188983	0.0774622	-24.5647	IGR	IGR	IGR
chr1	8760401	*	5.06032e-06	0.000995509	-31.3636	*	0.000781996	0.0418158	-20.1357	IGR	IGR	IGR
chr1	9050033	*	0.000327225	0.0244371	-25.6742	*	3.76118e-10	3.76284e-07	-39.3589	IGR	IGR	IGR
chr1	9071267	*	5.40918e-06	0.00104797	38.6199	*	0.00101478	0.0503323	27.3271	IGR	IGR	IGR
chr1	9518563	*	0.000210443	0.017688	32.451	*	3.78747e-06	0.000685864	34.1379	IGR	IGR	IGR
chr1	9943250	*	0.000572117	0.0365625	-32.3718	*	0.000674848	0.037613	-26.3736	intron_trim	ENSBTAG00000050914
chr1	10054053	*	0.000229806	0.0188746	-30.436	*	0.000160879	0.0129269	-31.701	IGR	IGR	IGR
chr1	10082990	*	2.1192e-07	7.76948e-05	39.9234	*	2.7831e-06	0.000536182	29.0925	IGR	IGR	IGR
chr1	10162479	*	0.000625899	0.0389839	26.6733	*	0.00243929	0.0919359	21.1039	IGR	IGR	IGR
chr1	10193556	*	0.000663222	0.0406254	-26.2308	*	6.98796e-06	0.0011167	-41.7957	IGR	IGR	IGR
chr1	10221510	*	0.00227486	0.0937513	-27.2525	*	1.17871e-05	0.00168953	-37.7657	IGR	IGR	IGR
chr1	10222118	*	2.43936e-08	1.34641e-05	-41.3006	*	4.9631e-06	0.000850234	-29.994	IGR	IGR	IGR
chr1	10247241	*	0.000745532	0.0440882	-27.7778	*	0.000283002	0.0198102	-29.0476	intron_trim	ENSBTAG00000017753
chr1	10576523	*	0.00175622	0.0791057	-28.3497	*	0.0010808	0.0526228	-24.2763	IGR	IGR	IGR
chr1	10592482	*	1.10724e-06	0.000296874	-43.7477	*	2.0957e-06	0.000427328	-35.0575	IGR	IGR	IGR
chr1	10764979	*	0.000194764	0.0167171	-28.2393	*	2.24479e-06	0.000451364	-35.0659	intron_trim	ENSBTAG00000000603
chr1	10765081	*	0.000647168	0.0399343	28.7803	*	0.00153958	0.0673464	28.8056	intron_trim	ENSBTAG00000000603
chr1	10946517	*	9.98474e-06	0.00170044	31.3333	*	2.26845e-06	0.000455363	24.2162	IGR	IGR	IGR
chr1	11130546	*	2.16322e-06	0.000506462	-35.4167	*	3.86387e-06	0.000696985	-33.1623	IGR	IGR	IGR
chr1	11153122	*	0.0019933	0.0859772	-23.1846	*	0.000208708	0.0157502	-25.3676	IGR	IGR	IGR
chr1	11169966	*	0.000149618	0.0136983	-25.9208	*	0.0010197	0.0505078	-24.1033	IGR	IGR	IGR
chr1	11192501	*	0.000674187	0.0410996	-24.1945	*	3.64447e-08	1.62724e-05	-33.8296	IGR	IGR	IGR
chr1	11599414	*	9.25385e-08	3.97295e-05	-41.971	*	0.000195285	0.0149766	-25.9968	IGR	IGR	IGR
chr1	14203561	*	0.000858348	0.0487021	27.3258	*	0.00206601	0.0822585	23.4905	IGR	IGR	IGR
chr1	14627599	*	1.63648e-05	0.00250666	39.1705	*	0.000218462	0.0163053	28.3235	IGR	IGR	IGR
chr1	15123367	*	0.00148993	0.0708564	23.7442	*	9.34842e-06	0.00140615	31.8662	IGR	IGR	IGR
chr1	15293022	*	0.000598386	0.0377456	22.4242	*	0.00188402	0.0773016	23.1402	IGR	IGR	IGR
chr1	15543746	*	0.000267961	0.0211492	-27.4618	*	4.07786e-07	0.000115138	-38.8105	intron_trim	ENSBTAG00000003301
chr1	16104349	*	0.00161668	0.0748522	27.9953	*	5.98849e-10	5.52405e-07	48.3733	IGR	IGR	IGR
chr1	16461778	*	1.91283e-06	0.000458928	-35.5042	*	9.10316e-05	0.00834739	-26.3978	IGR	IGR	IGR
chr1	17109241	*	2.90843e-05	0.00392323	34.8214	*	3.11219e-07	9.26361e-05	39.0572	IGR	IGR	IGR
chr1	17589075	*	1.18928e-06	0.000314831	-28.6596	*	3.54129e-09	2.40171e-06	-34.611	IGR	IGR	IGR
chr1	17591386	*	5.31094e-11	7.90579e-08	-53.0212	*	3.29376e-10	3.3726e-07	-42.6797	IGR	IGR	IGR
chr1	18422423	*	3.30886e-07	0.000111777	40.3401	*	8.09841e-05	0.00762764	25.9084	IGR	IGR	IGR
chr1	18452508	*	9.0026e-07	0.000251566	-39.4134	*	0.000145911	0.0119888	-24.2926	IGR	IGR	IGR
chr1	19391487	*	0.000410472	0.0288062	30.751	*	3.30733e-06	0.000615239	34.1063	IGR	IGR	IGR
chr1	19763542	*	0.000423789	0.0294923	25.6242	*	0.000508421	0.0305965	25.1368	IGR	IGR	IGR
chr1	19967191	*	3.85099e-05	0.00487142	29.0837	*	1.07701e-08	5.99338e-06	30.3535	IGR	IGR	IGR
chr1	20276157	*	1.19051e-09	1.09614e-06	45.0805	*	3.35132e-08	1.51791e-05	39.6599	IGR	IGR	IGR
chr1	20720696	*	0.000212009	0.0177903	34.1493	*	2.71363e-06	0.000525532	37.6974	intron_trim	ENSBTAG00000053883
chr1	21079136	*	8.63414e-05	0.0090429	32.716	*	3.86797e-07	0.000110352	32.5238	IGR	IGR	IGR
chr1	21094306	*	1.89482e-09	1.6138e-06	41.1765	*	5.02509e-10	4.78129e-07	35.8491	IGR	IGR	IGR
chr1	21099477	*	1.68434e-14	6.46297e-11	48.2143	*	3.72757e-11	5.52771e-08	38.8889	IGR	IGR	IGR
chr1	21299987	*	0.00012827	0.0121977	-33.0303	*	0.00196306	0.0794425	-24.2894	intron_trim	ENSBTAG00000019314
chr1	21307715	*	7.74722e-05	0.00832705	-32.7407	*	4.01583e-09	2.66511e-06	-42.5375	intron_trim	ENSBTAG00000019314
chr1	21338120	*	0.00143877	0.0692131	-28.6898	*	0.00146176	0.0649655	-22.604	IGR	IGR	IGR
chr1	21354557	*	0.000245149	0.0197942	-28.9689	*	0.000141368	0.0117008	-30.8734	IGR	IGR	IGR
chr1	21447463	*	8.5617e-05	0.00898236	-27.7512	*	8.83028e-14	3.38814e-10	-50.8523	IGR	IGR	IGR
chr1	21599489	*	1.89497e-07	7.09931e-05	-26.4706	*	7.56568e-11	9.93631e-08	-25.4545	IGR	IGR	IGR
chr1	21882081	*	0.000431353	0.0298364	-31.186	*	0.00271583	0.0987507	-24.6479	IGR	IGR	IGR
chr1	21882959	*	0.000112145	0.01103	-34.5912	*	0.000552289	0.0325128	-25.3485	IGR	IGR	IGR
chr1	21896295	*	0.000253307	0.0202869	-29.255	*	1.04727e-05	0.00153875	-30.5322	IGR	IGR	IGR
chr1	22412841	*	0.0018793	0.0827804	22.8261	*	0.000318369	0.0216468	30.2273	IGR	IGR	IGR
chr1	22658289	*	0.00091962	0.0510587	-23.4466	*	9.67678e-09	5.48856e-06	-42.5802	intron_trim	ENSBTAG00000002623
chr1	22937405	*	5.6907e-08	2.67846e-05	33.4854	*	4.82916e-06	0.000831452	24.8956	IGR	IGR	IGR
chr1	23456605	*	0.000232405	0.0190334	23.473	*	8.34346e-06	0.001285	21.3437	IGR	IGR	IGR
chr1	23457066	*	0.00033408	0.0248019	-26.8859	*	0.000660957	0.0370446	-29.375	IGR	IGR	IGR
chr1	23584853	*	2.82948e-05	0.00384016	-23.0689	*	8.62222e-05	0.00800717	-24.3163	IGR	IGR	IGR
chr1	23769826	*	2.08315e-07	7.66247e-05	49.5471	*	2.31695e-06	0.000463256	36.7958	IGR	IGR	IGR
chr1	23854020	*	0.000102978	0.0103431	-25.2319	*	5.21794e-09	3.31056e-06	-31.5068	IGR	IGR	IGR
chr1	23948187	*	8.35415e-09	5.57599e-06	-43.1884	*	0.00231731	0.0888532	-22.2222	IGR	IGR	IGR
chr1	24137076	*	1.53213e-07	5.98958e-05	49.7475	*	3.64937e-05	0.00410958	28.7987	IGR	IGR	IGR
chr1	24163449	*	0.000209056	0.0176026	-23.9024	*	0.00126581	0.0587745	-20.7722	IGR	IGR	IGR
chr1	24686604	*	0.000857083	0.0486494	27.9423	*	0.00158433	0.0686604	24.0847	IGR	IGR	IGR
chr1	24802764	*	7.9469e-06	0.00142177	37.6667	*	1.21866e-05	0.00173511	30.8019	IGR	IGR	IGR
chr1	24834002	*	0.000142376	0.0131897	25.1195	*	0.000206641	0.0156357	34.276	IGR	IGR	IGR
chr1	24834153	*	0.000129635	0.0122967	35.6187	*	2.82851e-06	0.000543067	39.1363	IGR	IGR	IGR
chr1	24891859	*	1.62451e-06	0.000403845	39.8642	*	3.38272e-05	0.00387179	34.6939	intron_trim	ENSBTAG00000010462
chr1	24968000	*	0.000256249	0.0204619	25.9673	*	3.72111e-08	1.65435e-05	42.3077	intron_trim	ENSBTAG00000010462
chr1	24968004	*	0.000146729	0.0134945	25.9197	*	4.34174e-10	4.22973e-07	49.1039	intron_trim	ENSBTAG00000010462
chr1	25016317	*	0.000122095	0.0117553	30.418	*	8.76079e-10	7.59064e-07	43.533	intron_trim	ENSBTAG00000010462
chr1	25043380	*	5.53204e-09	3.96046e-06	-44.0635	*	0.000268496	0.019039	-22.421	intron_trim	ENSBTAG00000010462
chr1	25496714	*	3.55693e-07	0.0001183	46.4078	*	6.49794e-13	1.84767e-09	34.8837	IGR	IGR	IGR
chr1	25527608	*	2.92553e-06	0.000643735	-23.2143	*	7.60614e-05	0.00726326	-21.5217	IGR	IGR	IGR
chr1	25746236	*	2.26794e-06	0.000525587	37.4856	*	0.00259285	0.0957565	21.0246	IGR	IGR	IGR
chr1	25775920	*	7.23672e-07	0.000210655	43.956	*	0.00132635	0.0607269	22.6367	IGR	IGR	IGR
chr1	25831856	*	9.14446e-12	1.73349e-08	62.4407	*	6.69492e-09	4.06015e-06	39.5793	IGR	IGR	IGR
chr1	25916961	*	0.000536277	0.0349021	24.7018	*	1.1302e-05	0.00163532	30.1523	IGR	IGR	IGR
chr1	25925469	*	4.44941e-06	0.000899498	30.9426	*	5.19959e-05	0.00541133	23.1334	IGR	IGR	IGR
chr1	26147725	*	4.53598e-12	9.39316e-09	49.9479	*	2.56473e-09	1.84109e-06	47.7288	intron_trim	ENSBTAG00000009851
chr1	26200056	*	0.000201732	0.0171474	-23.5238	*	4.19379e-10	4.10486e-07	-36.2319	intron_trim	ENSBTAG00000009851
chr1	26267692	*	3.10412e-06	0.000675553	34.1702	*	2.34584e-06	0.000467875	23.4375	IGR	IGR	IGR
chr1	26280813	*	1.67373e-06	0.000413454	39.7464	*	0.00116133	0.0553178	22.4242	IGR	IGR	IGR
chr1	26348887	*	1.81698e-05	0.00271985	27.0204	*	1.09043e-08	6.05289e-06	43.5224	IGR	IGR	IGR
chr1	26389696	*	3.93975e-05	0.0049594	29.3276	*	2.46869e-08	1.18094e-05	41.9375	IGR	IGR	IGR
chr1	26430673	*	8.29698e-07	0.000235338	37.1981	*	4.19335e-09	2.7632e-06	38.5571	IGR	IGR	IGR
chr1	26459505	*	0.000225243	0.0185983	-27.6465	*	0.000781814	0.0418093	-23.2143	IGR	IGR	IGR
chr1	26525834	*	0.00156149	0.0731396	25.5206	*	9.47648e-09	5.39567e-06	40.3774	IGR	IGR	IGR
chr1	26534024	*	9.90917e-07	0.000271647	39.1053	*	0.000295293	0.0204554	21.6367	IGR	IGR	IGR
chr1	26636411	*	0.00235064	0.0957691	23.9556	*	1.17192e-08	6.42133e-06	33.4366	IGR	IGR	IGR
chr1	26646968	*	1.02592e-07	4.3182e-05	-38.259	*	1.84114e-06	0.000385379	-33.6772	IGR	IGR	IGR
chr1	26687451	*	0.000380646	0.0272739	-24.1429	*	2.99486e-10	3.11013e-07	-34.7777	IGR	IGR	IGR
chr1	26812323	*	3.72321e-07	0.000122875	38.3189	*	1.20314e-05	0.0017175	28.2272	IGR	IGR	IGR
chr1	26815624	*	2.22022e-09	1.83861e-06	37.731	*	7.25355e-08	2.85371e-05	32.6634	IGR	IGR	IGR
chr1	26827942	*	1.53301e-07	5.99165e-05	41.5569	*	8.20887e-05	0.00770792	28.0465	IGR	IGR	IGR
chr1	26871216	*	2.37522e-05	0.00335334	27.135	*	1.07992e-07	3.94695e-05	26.8176	IGR	IGR	IGR
chr1	27026035	*	8.36994e-05	0.00882724	33.3962	*	1.51543e-06	0.00032977	28.2456	IGR	IGR	IGR
chr1	27175899	*	9.29762e-07	0.000258306	-34.8159	*	2.89096e-06	0.000552543	-27.3975	IGR	IGR	IGR
chr1	27310069	*	0.000231951	0.0190044	29.5528	*	5.19115e-05	0.00540479	31.367	IGR	IGR	IGR
chr1	27382292	*	1.91035e-05	0.00283113	37.2825	*	1.66381e-06	0.000355273	36.8886	IGR	IGR	IGR
chr1	27385237	*	7.07911e-15	2.92833e-11	53.5714	*	7.09736e-06	0.00113045	27.275	IGR	IGR	IGR
chr1	27422327	*	3.5143e-11	5.55992e-08	33.3333	*	1.22877e-13	4.50667e-10	54.7619	IGR	IGR	IGR
chr1	27443050	*	1.994e-07	7.39843e-05	-46.1746	*	4.40238e-08	1.89939e-05	-43.4111	IGR	IGR	IGR
chr1	27516686	*	0.000662663	0.0405994	-20.6735	*	4.57634e-06	0.000796318	-23.2601	IGR	IGR	IGR
chr1	28013553	*	2.71164e-06	0.000606826	-44.3162	*	4.31393e-05	0.00467917	-32.5924	IGR	IGR	IGR
chr1	28313961	*	7.9481e-05	0.00849201	38.2111	*	0.00168672	0.0716684	25.3206	IGR	IGR	IGR
chr1	28361813	*	0.00181592	0.0809101	24.1168	*	0.00209028	0.082899	20.202	IGR	IGR	IGR
chr1	28538455	*	4.09972e-06	0.000843347	29.1746	*	3.11414e-06	0.000586535	25.1723	IGR	IGR	IGR
chr1	28542163	*	1.06807e-09	1.00223e-06	36.8854	*	9.05971e-05	0.00831498	22.2793	IGR	IGR	IGR
chr1	28716667	*	0.000719303	0.0430135	-28.8462	*	0.000951366	0.0480804	-24.7294	IGR	IGR	IGR
chr1	29119667	*	2.61306e-07	9.21614e-05	-29.2806	*	9.79525e-06	0.00145891	-22.5893	intron_trim	ENSBTAG00000036262
chr1	29278606	*	3.20388e-06	0.000693229	-38.4058	*	4.43178e-07	0.000123144	-33.8594	intron_trim	ENSBTAG00000036262
chr1	29315863	*	6.86516e-06	0.00126676	27.202	*	9.52729e-05	0.00864797	23.9638	intron_trim	ENSBTAG00000036262
chr1	29337893	*	0.000251919	0.0202074	26.3739	*	0.000439759	0.0274824	25.6178	intron_trim	ENSBTAG00000036262
chr1	29360105	*	3.98294e-12	8.42275e-09	-59.1853	*	1.4094e-13	5.06031e-10	-52.2487	intron_trim	ENSBTAG00000036262
chr1	29360121	*	6.01001e-12	1.19964e-08	-57.366	*	1.05152e-09	8.82219e-07	-44.9124	intron_trim	ENSBTAG00000036262
chr1	29362992	*	2.76759e-05	0.00377297	-37.5	*	7.16571e-05	0.00693894	-36.6567	intron_trim	ENSBTAG00000036262
chr1	29385823	*	0.000313562	0.0237022	25.9007	*	4.48255e-06	0.000783546	28.0051	intron_trim	ENSBTAG00000036262
chr1	29449286	*	0.000260508	0.0207139	30.5028	*	0.00203405	0.0813887	24.9744	IGR	IGR	IGR
chr1	29457838	*	0.000176061	0.015492	27.451	*	9.21518e-05	0.00842626	22.2145	IGR	IGR	IGR
chr1	29695154	*	0.000638531	0.0395481	-20.5794	*	0.000134666	0.0112826	-24.6377	IGR	IGR	IGR
chr1	29698304	*	6.77876e-05	0.00751356	-30.1538	*	2.2557e-06	0.000453213	-29.7341	IGR	IGR	IGR
chr1	29733103	*	6.03563e-05	0.00688424	-25.828	*	3.21066e-07	9.49736e-05	-33.3083	IGR	IGR	IGR
chr1	29836675	*	1.20686e-09	1.10839e-06	38.8035	*	6.726e-07	0.000172192	24.6601	IGR	IGR	IGR
chr1	29947428	*	1.07076e-07	4.47144e-05	35.828	*	1.16869e-06	0.000268044	25.153	IGR	IGR	IGR
chr1	29974178	*	0.00147319	0.0703142	-24.6223	*	9.10949e-05	0.00835185	-27.1884	IGR	IGR	IGR
chr1	30009172	*	0.000764793	0.044882	25.4865	*	0.000181131	0.0141493	27.4194	IGR	IGR	IGR
chr1	30145336	*	1.64312e-05	0.00251472	-34.4115	*	2.48803e-11	3.94421e-08	-40.5606	IGR	IGR	IGR
chr1	30266439	*	7.95657e-08	3.51811e-05	-31.2745	*	0.000134019	0.0112406	-21.7819	IGR	IGR	IGR
chr1	30391394	*	0.00180243	0.08051	30	*	5.25013e-09	3.32563e-06	48.3026	IGR	IGR	IGR
chr1	30398300	*	8.66967e-10	8.42942e-07	-54.919	*	0.0019315	0.0785855	-22.4105	IGR	IGR	IGR
chr1	30754966	*	1.52907e-06	0.000384686	-39.4958	*	1.02284e-06	0.000241006	-38.1352	IGR	IGR	IGR
chr1	30873775	*	0.00135586	0.066516	23.6878	*	5.19409e-05	0.00540751	25.3946	IGR	IGR	IGR
chr1	30989205	*	0.00156804	0.0733398	-22.2077	*	7.3198e-05	0.00705287	-24.9268	IGR	IGR	IGR
chr1	31131198	*	0.00109565	0.057588	27.1487	*	0.00135497	0.0616324	23.2922	IGR	IGR	IGR
chr1	31382734	*	0.000204076	0.0172929	29.7813	*	0.000717388	0.0393014	22.7099	IGR	IGR	IGR
chr1	31710373	*	0.000107222	0.010666	-31.3191	*	0.000444477	0.0277004	-32.3383	IGR	IGR	IGR
chr1	32078035	*	5.02889e-07	0.000156859	40.6239	*	0.00150754	0.0663677	25.0642	IGR	IGR	IGR
chr1	32107614	*	1.33355e-05	0.00213636	-38.0226	*	1.713e-06	0.000363611	41.7659	IGR	IGR	IGR
chr1	32426992	*	0.000940659	0.0518469	24.152	*	0.000994747	0.0496187	-31.25	IGR	IGR	IGR
chr1	33454797	*	0.00180381	0.0805513	24.9662	*	0.000342043	0.022832	28.7733	IGR	IGR	IGR
chr1	33543251	*	0.000332315	0.0247154	-24.0023	*	1.17078e-05	0.00168069	-25.3333	IGR	IGR	IGR
chr1	33902835	*	0.00025826	0.0205824	-33.8816	*	0.000887551	0.0457683	-24.7619	intron_trim	ENSBTAG00000009219
chr1	34036769	*	0.000250744	0.0201351	-31.5315	*	0.000225982	0.0167282	-25.0345	intron_trim	ENSBTAG00000009219
chr1	34427640	*	0.000558961	0.0359493	-24.6154	*	1.66486e-06	0.000355436	-36.3455	IGR	IGR	IGR
chr1	34611552	*	0.00071328	0.0427655	-24.5991	*	2.45993e-05	0.00301545	-31.389	IGR	IGR	IGR
chr1	34669063	*	0.00216026	0.0906295	-26.5745	*	0.000553596	0.0325702	-27.1277	IGR	IGR	IGR
chr1	34779787	*	8.49855e-05	0.00893172	-32.5246	*	1.24975e-09	1.01928e-06	-42.8746	IGR	IGR	IGR
chr1	34817040	*	6.702e-05	0.00744811	-35.5647	*	2.79545e-05	0.00333513	-34.7015	IGR	IGR	IGR
chr1	34823436	*	9.92479e-07	0.000271987	-37.8871	*	7.02095e-05	0.0068315	-25.5357	IGR	IGR	IGR
chr1	34848948	*	2.11835e-07	7.76748e-05	34.226	*	1.75922e-13	6.10376e-10	39.5833	IGR	IGR	IGR
chr1	34946880	*	1.60085e-05	0.00246299	-36.5217	*	0.000140321	0.011636	-27.8018	IGR	IGR	IGR
chr1	35083036	*	2.59736e-05	0.00359493	-31.9608	*	0.000576315	0.0335265	-20.9622	intron_trim	ENSBTAG00000026156
chr1	35083250	*	3.99082e-05	0.00500907	-33.5175	*	0.000601065	0.0345666	-25.3322	intron_trim	ENSBTAG00000026156
chr1	35105950	*	0.000114021	0.0111722	-29.9179	*	2.35053e-05	0.00290861	-31.7875	intron_trim	ENSBTAG00000026156
chr1	35137286	*	8.03994e-12	1.546e-08	55.119	*	2.66759e-05	0.00321492	32.0169	IGR	IGR	IGR
chr1	35154005	*	7.88366e-09	5.30862e-06	-35.1801	*	9.01369e-13	2.43197e-09	-42.6606	IGR	IGR	IGR
chr1	35176289	*	9.90153e-12	1.85421e-08	51.7665	*	4.22512e-09	2.77986e-06	43.9024	IGR	IGR	IGR
chr1	35176487	*	5.59591e-14	1.96088e-10	58.3474	*	1.85067e-12	4.46676e-09	41.4902	IGR	IGR	IGR
chr1	35176590	*	2.32417e-07	8.37313e-05	39.5905	*	0.000345561	0.0230057	25.5869	IGR	IGR	IGR
chr1	35187586	*	3.57563e-08	1.82787e-05	-39.6104	*	0.000700146	0.0386246	-23.7209	IGR	IGR	IGR
chr1	35363374	*	0.000265103	0.0209822	-25.0169	*	1.50532e-06	0.000327988	-21.3176	IGR	IGR	IGR
chr1	35404464	*	0.00118725	0.0608295	25.3035	*	0.000108272	0.00954569	27.2029	intron_trim	ENSBTAG00000007939
chr1	35491423	*	1.12294e-07	4.64624e-05	-40.2254	*	1.36742e-14	6.8831e-11	-47.0007	IGR	IGR	IGR
chr1	35538176	*	3.0237e-06	0.000661313	-32.7468	*	0.000273915	0.0193298	-26.7009	IGR	IGR	IGR
chr1	35540424	*	0.00214252	0.0901502	-21.747	*	3.72123e-10	3.73073e-07	-38.6644	IGR	IGR	IGR
chr1	35687654	*	0.000340733	0.0251537	-31.7782	*	0.0013334	0.0609472	-28.1946	IGR	IGR	IGR
chr1	35822139	*	1.73584e-06	0.000425347	29.4503	*	3.72214e-09	2.50533e-06	38.2979	IGR	IGR	IGR
chr1	35829054	*	8.74674e-06	0.00153343	30.8149	*	4.65345e-06	0.000806906	31.9932	IGR	IGR	IGR
chr1	35839385	*	4.52525e-11	6.89766e-08	-49.1807	*	1.4668e-07	5.06157e-05	-30.6093	IGR	IGR	IGR
chr1	35870489	*	2.4073e-05	0.00338736	30.4762	*	2.79217e-06	0.000537571	30.7555	IGR	IGR	IGR
chr1	36036733	*	1.21853e-06	0.000321086	40.0725	*	3.17397e-06	0.000595366	33.7697	IGR	IGR	IGR
chr1	36154658	*	0.000208075	0.0175424	-22.964	*	1.00488e-05	0.00148911	-27.0894	upstream	ENSBTAG00000007970
chr1	36229558	*	7.41289e-06	0.00134581	33.8907	*	6.69666e-09	4.06102e-06	45.7052	IGR	IGR	IGR
chr1	36331157	*	9.06583e-14	3.00892e-10	44.6429	*	1.78457e-13	6.17561e-10	39.1753	IGR	IGR	IGR
chr1	36332942	*	5.66594e-09	4.03757e-06	51.3736	*	1.67812e-17	1.99082e-13	64.2857	IGR	IGR	IGR
chr1	36364932	*	3.93554e-06	0.000816188	36.4103	*	1.44213e-10	1.69618e-07	54.607	IGR	IGR	IGR
chr1	36381400	*	2.42527e-06	0.000554371	-41.2281	*	5.03757e-05	0.00527869	-22.987	IGR	IGR	IGR
chr1	36529164	*	1.34425e-06	0.000347167	-36.8067	*	1.80202e-05	0.00235951	-21.6667	IGR	IGR	IGR
chr1	36556842	*	0.00238852	0.0967924	-24	*	0.000513753	0.030828	-23.1109	IGR	IGR	IGR
chr1	36801420	*	8.90502e-07	0.000249332	42.013	*	1.90735e-08	9.5687e-06	31.927	IGR	IGR	IGR
chr1	36862044	*	3.32027e-06	0.000713166	-25.1741	*	4.30344e-08	1.86468e-05	-31.8182	IGR	IGR	IGR
chr1	36962232	*	7.83605e-08	3.47803e-05	41.6467	*	0.000179662	0.0140604	25.3077	IGR	IGR	IGR
chr1	36965498	*	0.000152558	0.0139061	-34.5833	*	0.00186167	0.0766827	-25.902	IGR	IGR	IGR
chr1	36991139	*	5.24665e-09	3.7823e-06	43.8528	*	0.000282639	0.0197909	29.526	IGR	IGR	IGR
chr1	36994716	*	7.29481e-20	6.93755e-16	72.155	*	3.19552e-17	3.53551e-13	48.3891	IGR	IGR	IGR
chr1	37174566	*	0.00166458	0.0763124	-28	*	8.23193e-05	0.00772412	-32.9979	intron_trim	ENSBTAG00000006811
chr1	37377479	*	0.00167254	0.0765604	-25.891	*	0.000320066	0.0217291	-27.3369	intron_trim	ENSBTAG00000006811
chr1	37387386	*	4.91589e-06	0.000973003	-29.0274	*	3.29316e-08	1.4961e-05	-31.244	intron_trim	ENSBTAG00000006811
chr1	37420055	*	0.000303257	0.023143	-24.8683	*	0.000427421	0.0269206	-20.5594	intron_trim	ENSBTAG00000006811
chr1	37451392	*	6.07681e-05	0.00691709	37.1849	*	0.000779388	0.0417179	21.6161	intron_trim	ENSBTAG00000006811
chr1	37587620	*	0.00165447	0.0759917	-25.8148	*	0.000897365	0.046139	-24.3902	IGR	IGR	IGR
chr1	37750490	*	0.0013772	0.0672143	-21.3453	*	3.89604e-05	0.00432203	-23.902	IGR	IGR	IGR
chr1	37772603	*	0.00137255	0.06706	-24.5817	*	0.000266005	0.0189065	-26.9207	IGR	IGR	IGR
chr1	37986795	*	2.89003e-07	0.000100037	32.294	*	6.28779e-06	0.00102708	30.754	IGR	IGR	IGR
chr1	37991977	*	3.98201e-05	0.00500072	37.9699	*	1.29219e-07	4.56506e-05	44.2308	IGR	IGR	IGR
chr1	37997291	*	1.946e-10	2.40029e-07	54.2208	*	9.63638e-05	0.0087252	31.1888	IGR	IGR	IGR
chr1	38075092	*	1.96246e-07	7.30643e-05	39.4961	*	7.74948e-12	1.49403e-08	50.0673	IGR	IGR	IGR
chr1	38104353	*	1.30961e-06	0.000339999	40.1623	*	9.3313e-06	0.00140429	33.4821	IGR	IGR	IGR
chr1	38184760	*	1.53974e-05	0.00238993	24.3175	*	6.94196e-06	0.00111111	22.1053	IGR	IGR	IGR
chr1	38305833	*	0.000133276	0.0125603	-36.3732	*	2.41335e-05	0.00297054	-42.2128	intron_trim	ENSBTAG00000005155
chr1	38602210	*	0.00247258	0.098979	-23.8633	*	0.00150408	0.0662665	-26.3137	IGR	IGR	IGR
chr1	38651813	*	5.93425e-05	0.00679511	30.6426	*	1.07563e-05	0.00157273	28.5803	IGR	IGR	IGR
chr1	38819196	*	0.00214875	0.0903189	-27.3744	*	9.39349e-08	3.52388e-05	-40.8261	IGR	IGR	IGR
chr1	38850623	*	0.000408033	0.0286762	-32.2524	*	0.00198881	0.0801423	-24.6076	IGR	IGR	IGR
chr1	39063556	*	4.68761e-06	0.000936305	32.7439	*	1.73853e-08	8.86457e-06	34.4615	IGR	IGR	IGR
chr1	39252972	*	2.69089e-07	9.44093e-05	43.924	*	8.85343e-07	0.000215075	40.1099	IGR	IGR	IGR
chr1	39344565	*	0.00022631	0.0186656	-26.1538	*	0.000551454	0.0324755	-21.8658	IGR	IGR	IGR
chr1	39572113	*	1.98212e-05	0.00291364	-31.563	*	1.75728e-05	0.00231336	-30.2363	IGR	IGR	IGR
chr1	39887677	*	0.000262859	0.0208515	26.2531	*	2.12557e-09	1.57744e-06	48.1729	IGR	IGR	IGR
chr1	39984314	*	0.000235792	0.0192375	34.7527	*	0.000280554	0.0196829	25.2469	IGR	IGR	IGR
chr1	39992691	*	1.58626e-05	0.00244478	37.6429	*	4.75736e-06	0.000821363	35.5774	IGR	IGR	IGR
chr1	40578988	*	1.61226e-08	9.58875e-06	50.9259	*	0.00220153	0.0858493	25.6426	IGR	IGR	IGR
chr1	40888451	*	7.02624e-05	0.00772209	-32.0737	*	3.11408e-06	0.00058653	-28.9062	IGR	IGR	IGR
chr1	40986674	*	0.00134641	0.0662201	-25.5309	*	7.27443e-06	0.00115264	-34.1549	intron_trim	ENSBTAG00000050258
chr1	41073291	*	0.000515414	0.0339406	28.0952	*	7.0556e-09	4.24051e-06	41.617	intron_trim	ENSBTAG00000050258
chr1	41234673	*	0.000590183	0.0373771	29.3021	*	1.60337e-06	0.000344983	40.155	IGR	IGR	IGR
chr1	41235248	*	0.000703295	0.0423399	28.9911	*	2.6605e-08	1.25569e-05	55.0388	IGR	IGR	IGR
chr1	41242530	*	0.000285018	0.0221184	26.7881	*	3.05322e-05	0.00357203	27.0707	IGR	IGR	IGR
chr1	41366620	*	0.00220837	0.0919241	26.6092	*	0.000165942	0.0132342	28.6671	IGR	IGR	IGR
chr1	41384754	*	1.47362e-05	0.00231139	-35.3842	*	5.36092e-05	0.00554193	-28.381	IGR	IGR	IGR
chr1	41501165	*	1.10625e-05	0.00184277	-23.6883	*	0.000193834	0.0148938	-24.0426	intron_trim	ENSBTAG00000044111
chr1	41581806	*	0.000136674	0.0128033	-24.0981	*	0.000193446	0.0148708	-23.8161	IGR	IGR	IGR
chr1	41675753	*	2.67115e-06	0.000599564	33.4627	*	0.00101503	0.0503386	21.7473	intron_trim	ENSBTAG00000044111
chr1	42157782	*	0.00166938	0.076462	-26.6622	*	3.62685e-07	0.000104884	-44.2029	intron_trim	ENSBTAG00000047147
chr1	42172440	*	3.89839e-07	0.000127515	31.5789	*	1.14547e-05	0.00165232	29.0882	intron_trim	ENSBTAG00000047147
chr1	42260881	*	2.95529e-13	8.52407e-10	-48.9688	*	2.39196e-08	1.1508e-05	-41.2941	intron_trim	ENSBTAG00000001416
chr1	42269298	*	0.00166305	0.0762613	-25.6486	*	9.94268e-07	0.00023561	-35.0631	intron_trim	ENSBTAG00000001416
chr1	42274671	*	8.1227e-06	0.0014457	34.9841	*	5.27169e-05	0.00547019	28.254	intron_trim	ENSBTAG00000001416
chr1	42284543	*	0.000913162	0.0508052	-29.206	*	0.00136675	0.0620039	-30.3583	intron_trim	ENSBTAG00000001416
chr1	42503419	*	0.00129347	0.0644517	-22.4819	*	5.15112e-05	0.00537201	-24.3611	IGR	IGR	IGR
chr1	42536800	*	0.000250019	0.0200925	-31.3049	*	1.15593e-05	0.00166453	-38.1882	IGR	IGR	IGR
chr1	42551244	*	6.13126e-05	0.00696303	-36.4092	*	0.000166671	0.0132789	-28.3146	IGR	IGR	IGR
chr1	42551410	*	7.21552e-15	2.97267e-11	-49.9191	*	5.42606e-07	0.000145116	-40.8475	IGR	IGR	IGR
chr1	42562458	*	1.01904e-08	6.57143e-06	-40.7296	*	2.3336e-08	1.12725e-05	-37.3684	IGR	IGR	IGR
chr1	42696620	*	6.45417e-07	0.000191894	-46.0932	*	0.00126704	0.0588133	-23.4156	IGR	IGR	IGR
chr1	42696628	*	2.51244e-08	1.37855e-05	-50.9317	*	0.00116743	0.0555295	-22.2488	IGR	IGR	IGR
chr1	42811894	*	0.00142919	0.0688802	-25.9882	*	0.0016457	0.0704486	-25	IGR	IGR	IGR
chr1	42826442	*	0.00140448	0.0681106	-22.2855	*	0.00174912	0.0734938	-26.4835	intron_trim	ENSBTAG00000020996
chr1	42988021	*	3.44742e-05	0.00447551	-33.8992	*	0.00055337	0.032561	-22.9448	IGR	IGR	IGR
chr1	43010010	*	0.000974873	0.0531497	-26.5728	*	4.66782e-06	0.000808913	-30.8635	IGR	IGR	IGR
chr1	43014338	*	0.000822823	0.0472796	-28.6364	*	3.48025e-05	0.00395866	-28.8949	IGR	IGR	IGR
chr1	43018393	*	2.54471e-05	0.00353688	-31.3684	*	7.26627e-08	2.8572e-05	-31.4737	IGR	IGR	IGR
chr1	43144565	*	5.14106e-06	0.00100773	-41.0714	*	5.66112e-07	0.000149994	-39.216	intron_trim	ENSBTAG00000014889
chr1	43145353	*	2.21547e-06	0.000516122	-43.2954	*	2.77308e-09	1.96279e-06	-37.4541	intron_trim	ENSBTAG00000014889
chr1	43306619	*	1.75552e-05	0.00264647	29.374	*	1.48733e-05	0.00202954	29.7568	IGR	IGR	IGR
chr1	43518161	*	0.000112779	0.0110784	-28.7531	*	1.69394e-10	1.93536e-07	-41.4465	IGR	IGR	IGR
chr1	43575888	*	9.82868e-05	0.00997153	-21.5472	*	1.48978e-06	0.000325207	-26.0398	IGR	IGR	IGR
chr1	43607739	*	0.00149154	0.0709103	-27.0034	*	0.00210911	0.0834285	-20.8207	IGR	IGR	IGR
chr1	43681755	*	1.3976e-07	5.55799e-05	47.5379	*	4.4652e-05	0.00480629	32.9799	IGR	IGR	IGR
chr1	43718456	*	1.33379e-11	2.40991e-08	-57.1563	*	1.48201e-06	0.000323848	-29.0625	IGR	IGR	IGR
chr1	43725333	*	5.73346e-07	0.000174472	-40.7172	*	2.19343e-05	0.00275417	-31.1492	IGR	IGR	IGR
chr1	43726217	*	7.04986e-07	0.000206278	40.1235	*	0.00114172	0.0546596	22.0657	IGR	IGR	IGR
chr1	43742870	*	0.000652021	0.04015	-28.6703	*	0.00249192	0.0932581	-23.902	IGR	IGR	IGR
chr1	43824429	*	0.000398819	0.0282099	25.2399	*	0.000106251	0.00940919	22.4078	IGR	IGR	IGR
chr1	43843473	*	0.00153269	0.0722287	-23.8636	*	8.62325e-07	0.000210479	-33.2418	IGR	IGR	IGR
chr1	43855565	*	2.18705e-07	7.9757e-05	46.1538	*	0.000484263	0.0295202	27.243	IGR	IGR	IGR
chr1	44022913	*	3.12057e-07	0.000106381	35.7509	*	0.00104558	0.0514051	23.3333	intron_trim	ENSBTAG00000013662
chr1	44354075	*	2.84015e-05	0.00385227	-35.4167	*	0.00037602	0.0244943	-26.9383	intron_trim	ENSBTAG00000013664
chr1	44403981	*	0.000799675	0.0463304	-24.5423	*	7.66949e-12	1.48185e-08	-49.4013	intron_trim	ENSBTAG00000013663
chr1	44442344	*	0.00014879	0.0136394	-32.8495	*	1.36209e-07	4.76541e-05	-36.1418	intron_trim	ENSBTAG00000013663
chr1	44624974	*	3.04377e-09	2.39509e-06	-47.1886	*	5.55762e-09	3.48452e-06	-46.3781	intron_trim	ENSBTAG00000004833
chr1	44647915	*	1.68184e-08	9.9225e-06	-40.9917	*	1.86558e-08	9.39315e-06	-35.9903	upstream	ENSBTAG00000014302
chr1	44648178	*	3.72952e-09	2.84196e-06	-40.1054	*	5.06747e-08	2.1302e-05	-41.0031	upstream	ENSBTAG00000014302
chr1	44662500	*	7.28928e-09	4.97088e-06	-38.7755	*	3.38819e-08	1.53101e-05	-38.1818	intron_trim	ENSBTAG00000014302
chr1	44698631	*	0.000274769	0.0215305	-30.2035	*	2.19459e-07	7.00881e-05	-37.8788	intron_trim	ENSBTAG00000034442
chr1	44709092	*	2.33046e-05	0.0033049	-29.243	*	2.90609e-08	1.35047e-05	-27	intron_trim	ENSBTAG00000034442
chr1	44732819	*	7.16775e-07	0.000209176	-35.9056	*	6.26798e-08	2.53334e-05	-43.2116	IGR	IGR	IGR
chr1	44735158	*	0.000344225	0.0253391	-35.4167	*	6.71142e-06	0.00108135	-32.1761	IGR	IGR	IGR
chr1	44893328	*	2.43689e-05	0.00341905	-36.7937	*	0.000526886	0.0314042	-20.8072	IGR	IGR	IGR
chr1	44930268	*	0.000863352	0.0488977	-28.5714	*	3.97399e-08	1.74646e-05	-38.1239	IGR	IGR	IGR
chr1	44932929	*	0.000255881	0.0204377	-30.2315	*	3.02568e-15	1.89001e-11	-53.75	IGR	IGR	IGR
chr1	44937595	*	1.48685e-05	0.00232743	31.1688	*	4.37914e-09	2.86377e-06	36.9497	IGR	IGR	IGR
chr1	44940753	*	2.74755e-07	9.60261e-05	-38.3971	*	2.10793e-07	6.78522e-05	-37.2354	IGR	IGR	IGR
chr1	44947406	*	1.65767e-05	0.0025315	-34.7458	*	1.15373e-07	4.16619e-05	-32.4405	upstream	ENSBTAG00000004459
chr1	44952459	*	0.000907942	0.0506079	-24.9778	*	3.37573e-06	0.000625449	-31.0448	intron_trim	ENSBTAG00000004459
chr1	45010940	*	3.78233e-05	0.00480631	-25.1777	*	1.21394e-05	0.00172982	-22.3404	intron_trim	ENSBTAG00000004459
chr1	45022602	*	0.000177356	0.0155742	31.1905	*	7.39098e-05	0.00710447	27.9479	intron_trim	ENSBTAG00000004459
chr1	45059812	*	0.000178438	0.0156469	-24.8125	*	7.18678e-06	0.00114175	-29.6409	intron_trim	ENSBTAG00000004459
chr1	45153143	*	3.73525e-13	1.04595e-09	-53.166	*	4.2978e-06	0.000758122	-31.9281	upstream	ENSBTAG00000016363
chr1	45202965	*	0.000766266	0.0449388	-30.3728	*	7.29622e-05	0.00703518	-28.3496	IGR	IGR	IGR
chr1	45209376	*	6.98403e-07	0.00020461	-38.7784	*	0.000235893	0.0172738	-30.906	IGR	IGR	IGR
chr1	45420832	*	1.62657e-06	0.00040416	35.57	*	0.000712312	0.0390997	24.0093	IGR	IGR	IGR
chr1	45445468	*	2.07981e-05	0.00302336	32.6786	*	4.44464e-06	0.000778269	29.8738	IGR	IGR	IGR
chr1	45450827	*	5.63361e-05	0.0065326	28.7514	*	0.000243179	0.0176723	27.1328	IGR	IGR	IGR
chr1	45515826	*	0.000197623	0.0168888	22.8723	*	3.32075e-05	0.00381554	22.4717	IGR	IGR	IGR
chr1	45517045	*	0.00154499	0.0726211	23.2253	*	0.00025638	0.0183909	21.3437	IGR	IGR	IGR
chr1	45857380	*	0.000136888	0.0128145	25.0627	*	0.000766209	0.0412024	31.2616	intron_trim	ENSBTAG00000016932
chr1	45889084	*	1.35729e-06	0.000349895	22.9508	*	6.22025e-05	0.0062218	23.6709	intron_trim	ENSBTAG00000016932
chr1	45974158	*	2.01924e-05	0.0029554	32.9365	*	0.0026543	0.0972627	24.359	IGR	IGR	IGR
chr1	46163720	*	1.48914e-08	8.98569e-06	-38.0746	*	1.01794e-07	3.76009e-05	-36.2315	intron_trim	ENSBTAG00000013465
chr1	46353319	*	0.000164727	0.0147205	-21.443	*	0.000168275	0.0133774	-21.5736	IGR	IGR	IGR
chr1	46421902	*	4.80412e-08	2.32461e-05	-41.9355	*	1.64998e-05	0.00220175	-26.9321	IGR	IGR	IGR
chr1	46511472	*	1.50679e-12	3.59932e-09	-54.0486	*	3.75899e-16	3.06314e-12	-49.7354	IGR	IGR	IGR
chr1	46556581	*	9.96375e-10	9.4687e-07	-43.8134	*	5.93481e-12	1.19404e-08	-48.4194	IGR	IGR	IGR
chr1	46609642	*	4.5257e-05	0.00551591	-26.5105	*	2.19152e-10	2.39494e-07	-37.5	IGR	IGR	IGR
chr1	46906103	*	0.000743047	0.0439903	24.3096	*	8.53923e-05	0.00794811	31.0575	intron_trim	ENSBTAG00000003666
chr1	46966176	*	0.00114714	0.0593979	26.1111	*	4.90601e-06	0.000841995	38.7649	IGR	IGR	IGR
chr1	46988669	*	0.0013024	0.0647291	27.4359	*	1.56478e-07	5.33668e-05	40.2778	IGR	IGR	IGR
chr1	47041251	*	2.4932e-08	1.37006e-05	-39.2047	*	4.96373e-07	0.000135135	-34.7055	IGR	IGR	IGR
chr1	47060436	*	3.34593e-08	1.73224e-05	41.3986	*	3.36409e-05	0.00385544	27.735	IGR	IGR	IGR
chr1	47064510	*	6.19764e-05	0.00701836	31.0458	*	2.84622e-05	0.00338217	31.3176	IGR	IGR	IGR
chr1	47069712	*	2.22476e-08	1.24678e-05	-46.0565	*	0.000105824	0.00938012	-24.3918	IGR	IGR	IGR
chr1	47260942	*	6.16709e-05	0.00699232	-34.1364	*	0.00106492	0.0520657	-24.214	IGR	IGR	IGR
chr1	47439633	*	0.000384837	0.0274964	-28.3618	*	3.99725e-05	0.00440845	-23.9869	IGR	IGR	IGR
chr1	47473242	*	0.00066593	0.0407473	-27.9412	*	0.00105338	0.0516685	-29.3333	IGR	IGR	IGR
chr1	47631392	*	1.32055e-07	5.30798e-05	-48.4211	*	0.00013679	0.0114166	-32.786	IGR	IGR	IGR
chr1	47831023	*	9.64937e-05	0.00983944	-27.9887	*	3.13608e-07	9.31966e-05	-37.1224	IGR	IGR	IGR
chr1	47993233	*	0.000117037	0.0113951	33.0556	*	1.01645e-05	0.00150242	36.3333	IGR	IGR	IGR
chr1	48035291	*	2.00348e-07	7.4287e-05	-23.2877	*	2.34961e-06	0.000468496	-24	IGR	IGR	IGR
chr1	48035769	*	0.00124641	0.0628618	-27.4286	*	0.000433396	0.0271886	-26.0222	IGR	IGR	IGR	CpGI	138	10	2.4e-06
chr1	48038518	*	8.22009e-05	0.00870542	-30.7845	*	9.9675e-07	0.000236088	-36.0458	IGR	IGR	IGR
chr1	48054076	*	5.93703e-10	6.10377e-07	61.7875	*	6.80818e-11	9.1051e-08	57.2464	IGR	IGR	IGR
chr1	48088723	*	0.000718	0.0429634	-30.303	*	4.4704e-08	1.92362e-05	-48.6928	IGR	IGR	IGR
chr1	48089934	*	0.000788561	0.0458895	-27.9107	*	0.000635625	0.0359913	-28.2132	IGR	IGR	IGR
chr1	48095536	*	0.000289752	0.0223853	-28.1515	*	0.00127633	0.0591206	-27.5397	IGR	IGR	IGR
chr1	48380089	*	8.11043e-06	0.00144382	-37.2441	*	0.000652204	0.036685	-25.3553	IGR	IGR	IGR
chr1	48538402	*	5.07227e-07	0.000157922	38.4559	*	0.00218743	0.08549	29.4035	IGR	IGR	IGR
chr1	48621034	*	0.00109753	0.0576584	-24.7968	*	0.000367301	0.0240682	-24.1302	IGR	IGR	IGR
chr1	48664940	*	0.000122051	0.0117519	-38.37	*	0.00195763	0.0792997	-22.7778	IGR	IGR	IGR
chr1	48665026	*	4.5819e-09	3.38257e-06	-43.0651	*	5.10159e-07	0.000138125	-34.1461	IGR	IGR	IGR
chr1	48667199	*	0.00028778	0.0222753	-32.8999	*	0.00115468	0.0550975	-25.1451	IGR	IGR	IGR
chr1	48668753	*	3.28274e-06	0.000706627	-26.7103	*	4.17669e-06	0.000741059	-23.913	IGR	IGR	IGR
chr1	48672891	*	1.11857e-09	1.04102e-06	-47.583	*	0.00221237	0.086146	-23.2099	IGR	IGR	IGR
chr1	48713633	*	5.16451e-07	0.000160333	43.0503	*	0.00186209	0.0766961	23.2268	IGR	IGR	IGR
chr1	48769333	*	4.85307e-05	0.00581859	-31.2299	*	1.64962e-10	1.89366e-07	-34.8407	IGR	IGR	IGR
chr1	48774238	*	5.78474e-05	0.0066632	-28.0988	*	6.24594e-07	0.000162304	-29.5295	IGR	IGR	IGR
chr1	48916995	*	2.43078e-09	1.98233e-06	-49.7778	*	1.9089e-09	1.44643e-06	-49.0553	IGR	IGR	IGR
chr1	48993297	*	1.58172e-05	0.00243984	35.8209	*	3.30068e-07	9.71632e-05	46.0638	IGR	IGR	IGR
chr1	49005124	*	2.49187e-06	0.000566768	-29.5513	*	1.33681e-07	4.69015e-05	-25.8427	IGR	IGR	IGR
chr1	49036626	*	0.00205806	0.087819	-27.5	*	0.00165114	0.0706054	-22.3333	IGR	IGR	IGR
chr1	49105288	*	1.27464e-05	0.00205891	-38.9434	*	0.00016371	0.0130984	-26.7028	IGR	IGR	IGR
chr1	49125957	*	2.51711e-05	0.00350766	29.8196	*	0.000134979	0.0113034	28.1807	IGR	IGR	IGR
chr1	49162393	*	0.000573093	0.0366061	26.342	*	0.00012613	0.0107275	22.6126	IGR	IGR	IGR
chr1	49172313	*	5.78711e-05	0.00666532	-32.9346	*	4.19151e-06	0.000743004	-39.3113	IGR	IGR	IGR
chr1	49217275	*	4.95663e-06	0.000979345	-35.7143	*	6.98774e-07	0.00017762	-31.3596	IGR	IGR	IGR
chr1	49234491	*	1.50346e-12	3.59472e-09	-52.7915	*	3.94064e-07	0.00011202	-40.1893	IGR	IGR	IGR
chr1	49329832	*	2.45234e-05	0.00343597	-24.359	*	5.55339e-05	0.00569649	-22.4646	IGR	IGR	IGR
chr1	49556473	*	1.81188e-05	0.00271403	-30.6295	*	9.42841e-06	0.00141561	-23.6931	IGR	IGR	IGR
chr1	49559767	*	3.89941e-05	0.00491981	-25.0639	*	1.19891e-11	2.14448e-08	-42.623	IGR	IGR	IGR
chr1	49572233	*	0.00240796	0.0973034	-22.4467	*	1.36741e-05	0.00190055	-30.7952	IGR	IGR	IGR
chr1	49773874	*	0.00142711	0.0688229	-30.202	*	5.45353e-05	0.00561629	38.069	IGR	IGR	IGR
chr1	49792301	*	0.000104965	0.010495	-23.5369	*	7.03185e-14	2.80132e-10	-48.4735	IGR	IGR	IGR
chr1	49833493	*	0.000313655	0.0237074	-30.5263	*	5.57019e-06	0.000931391	-30.9621	IGR	IGR	IGR
chr1	49850110	*	0.00246816	0.0988692	24.2915	*	0.000555619	0.0326552	25.5929	IGR	IGR	IGR
chr1	50185580	*	2.07203e-07	7.63119e-05	-35.0378	*	1.36764e-07	4.78079e-05	-37.5194	IGR	IGR	IGR
chr1	50212399	*	0.000742541	0.0439696	-25.2005	*	0.000246665	0.0178646	-30.7302	IGR	IGR	IGR
chr1	50231833	*	2.64715e-09	2.12708e-06	-50.8929	*	1.47571e-05	0.00201713	-30.7216	IGR	IGR	IGR
chr1	50293742	*	0.00191893	0.0838789	-22.4367	*	6.26157e-06	0.00102357	-36.2105	intron_trim	ENSBTAG00000013057
chr1	50316918	*	0.000483104	0.0323992	-27.3134	*	4.38801e-09	2.86887e-06	-29.2929	intron_trim	ENSBTAG00000013057
chr1	50493682	*	3.35331e-05	0.00438239	32.5436	*	7.73169e-06	0.00120998	31.0079	IGR	IGR	IGR
chr1	50497964	*	0.000302648	0.0231107	-28.6667	*	0.000453817	0.0281375	-22.1493	IGR	IGR	IGR
chr1	50503971	*	0.00221534	0.092123	-26.9003	*	2.38212e-07	7.47546e-05	-45.3272	IGR	IGR	IGR
chr1	50504575	*	0.00023049	0.018916	-32.4259	*	4.72464e-06	0.000816663	-39.2324	IGR	IGR	IGR
chr1	50504581	*	1.6363e-07	6.30433e-05	-43.4637	*	5.5497e-06	0.000928549	-35.7553	IGR	IGR	IGR
chr1	50541178	*	0.000358712	0.0261273	-26.9554	*	3.64928e-05	0.00410958	-26.5556	IGR	IGR	IGR
chr1	50564773	*	1.2611e-05	0.00204119	-28.5502	*	0.000215945	0.0161623	-20.1429	IGR	IGR	IGR
chr1	50582654	*	0.00032221	0.0241707	-35.7778	*	2.2535e-09	1.6552e-06	-53.0714	IGR	IGR	IGR
chr1	50586667	*	0.00206944	0.088132	-26.306	*	9.77605e-09	5.53354e-06	-50.2399	IGR	IGR	IGR
chr1	50653674	*	2.43219e-06	0.000555579	-33.1867	*	9.42784e-06	0.00141555	-27.8351	IGR	IGR	IGR
chr1	50851388	*	0.000151681	0.0138435	-32.2765	*	0.000638967	0.0361312	-25.564	IGR	IGR	IGR
chr1	50889407	*	5.62586e-06	0.00108167	-29.5556	*	5.69807e-11	7.86731e-08	-35.0333	IGR	IGR	IGR
chr1	51010258	*	0.000140706	0.0130728	29.3718	*	8.23185e-06	0.00127124	28.254	IGR	IGR	IGR
chr1	51037971	*	0.000107483	0.0106867	33.4868	*	0.00249796	0.0933974	22.8655	IGR	IGR	IGR
chr1	51046478	*	8.67819e-05	0.0090754	-30.8367	*	1.78572e-05	0.00234211	-38.125	IGR	IGR	IGR
chr1	51102840	*	0.00105016	0.055965	-22.5735	*	0.000299146	0.0206544	-20.8682	IGR	IGR	IGR
chr1	51169185	*	5.79874e-05	0.00667645	30.2288	*	8.32965e-07	0.000204665	31.467	IGR	IGR	IGR
chr1	51210899	*	0.000300778	0.0230021	-22.1179	*	3.55198e-05	0.00402178	-23.1775	IGR	IGR	IGR
chr1	51212001	*	0.00108052	0.0570709	-24.2186	*	4.34683e-05	0.00470665	-25.3682	IGR	IGR	IGR
chr1	51304287	*	1.07794e-05	0.00180614	-30.5045	*	3.32263e-09	2.28154e-06	-37.535	IGR	IGR	IGR
chr1	51401352	*	1.53176e-07	5.98939e-05	-42.1452	*	6.96659e-05	0.00679047	-26.2884	IGR	IGR	IGR
chr1	51417771	*	3.49062e-08	1.79161e-05	40.7399	*	6.03813e-08	2.45665e-05	39.1356	IGR	IGR	IGR
chr1	51551146	*	0.000321777	0.0241482	-26.9476	*	0.000545639	0.0322211	-22.1986	IGR	IGR	IGR
chr1	51615639	*	0.00186029	0.0822212	-21.9737	*	3.04637e-05	0.00356597	-29.1667	IGR	IGR	IGR
chr1	51617575	*	1.97568e-05	0.00290611	-26.1177	*	0.000896679	0.0461166	-21.9933	IGR	IGR	IGR
chr1	51631016	*	0.00144309	0.0693472	-25.5844	*	3.22589e-05	0.00372936	-31.5603	IGR	IGR	IGR
chr1	51631019	*	0.000224279	0.0185438	-31.36	*	1.37866e-08	7.33473e-06	-41.512	IGR	IGR	IGR
chr1	51636223	*	3.0503e-05	0.00407261	-36.3834	*	6.08583e-07	0.000158973	-44.5813	IGR	IGR	IGR
chr1	51636317	*	4.40623e-07	0.000140884	-42.6667	*	5.49772e-08	2.2769e-05	-44.8197	IGR	IGR	IGR
chr1	51670984	*	9.12533e-05	0.00942718	35.1724	*	0.00148416	0.0656527	22.0891	IGR	IGR	IGR
chr1	51673044	*	6.28917e-10	6.39985e-07	46.1084	*	5.30822e-08	2.21278e-05	45.4096	IGR	IGR	IGR
chr1	51681943	*	1.04945e-07	4.39986e-05	-27.8319	*	3.3182e-09	2.27912e-06	-31.7139	IGR	IGR	IGR
chr1	51686774	*	0.000341982	0.0252195	-29.2688	*	1.14489e-13	4.2427e-10	-48.3083	IGR	IGR	IGR
chr1	51686812	*	8.88148e-08	3.84292e-05	-38.4054	*	1.18269e-05	0.00169409	-28.7872	IGR	IGR	IGR
chr1	51690212	*	4.68082e-10	5.00756e-07	-48.0408	*	1.56368e-08	8.13616e-06	-40.5691	IGR	IGR	IGR
chr1	51694213	*	6.28502e-11	9.05639e-08	-45.7257	*	6.03704e-18	8.00457e-14	-51.0115	IGR	IGR	IGR
chr1	51703024	*	1.31425e-05	0.00211122	-29.6515	*	3.46673e-10	3.51667e-07	-41.5112	IGR	IGR	IGR
chr1	51710103	*	1.64789e-09	1.43892e-06	-41.29	*	1.57395e-15	1.06415e-11	-46.6429	IGR	IGR	IGR
chr1	51740937	*	0.000762041	0.0447642	-30.2198	*	6.70655e-07	0.000171756	-34.0816	IGR	IGR	IGR
chr1	51744299	*	4.68404e-06	0.000935776	-43.3962	*	2.98348e-05	0.0035086	-37.4137	IGR	IGR	IGR
chr1	51745330	*	6.12922e-06	0.00115785	-29.3333	*	1.63795e-07	5.538e-05	-36.29	IGR	IGR	IGR
chr1	51746776	*	1.10967e-10	1.47492e-07	-41.7074	*	2.16881e-06	0.000439027	-30.8333	IGR	IGR	IGR
chr1	51749005	*	0.000217887	0.0181516	-29.5941	*	7.96251e-08	3.07881e-05	-38.908	IGR	IGR	IGR
chr1	51762667	*	7.24536e-06	0.00132083	-33.1814	*	0.000138937	0.0115499	-26.3331	IGR	IGR	IGR
chr1	51792262	*	3.47329e-07	0.000116135	-44.8718	*	3.95755e-10	3.91925e-07	-46.5538	IGR	IGR	IGR
chr1	51812879	*	5.32103e-10	5.57825e-07	-47.033	*	1.07207e-08	5.97042e-06	-42.8301	IGR	IGR	IGR
chr1	51823313	*	0.000207029	0.017478	-24.7807	*	8.88778e-07	0.000215728	-26.3235	IGR	IGR	IGR
chr1	51823609	*	0.00015624	0.0141497	-31.3405	*	5.46964e-09	3.43844e-06	-48.9744	IGR	IGR	IGR	CpGI	191	11	4.83e-06
chr1	51841988	*	3.06365e-09	2.40772e-06	-49.2308	*	5.94963e-10	5.49544e-07	-51.3406	IGR	IGR	IGR
chr1	51845781	*	1.16455e-10	1.53265e-07	-44.3687	*	4.02018e-11	5.88417e-08	-47.5033	IGR	IGR	IGR
chr1	51888313	*	1.9306e-05	0.0028541	-31.8887	*	5.91878e-12	1.19118e-08	-57.3823	IGR	IGR	IGR
chr1	51888671	*	0.000326544	0.0244015	-27.6818	*	0.000923019	0.0470802	-26.6667	IGR	IGR	IGR
chr1	51894277	*	0.000504424	0.0334103	-27.0936	*	1.9778e-14	9.43824e-11	-52.6273	IGR	IGR	IGR
chr1	51894572	*	4.59591e-05	0.00558089	-30.2778	*	1.13525e-10	1.38956e-07	-40.9412	IGR	IGR	IGR
chr1	51918726	*	7.98741e-11	1.11525e-07	-45.6768	*	1.1694e-11	2.09931e-08	-51.1872	IGR	IGR	IGR
chr1	51931332	*	2.75319e-08	1.48266e-05	-38.9225	*	3.76746e-07	0.000108039	-40.0253	IGR	IGR	IGR
chr1	51933076	*	0.000906046	0.0505332	-32.9167	*	7.84635e-06	0.00122411	-35.9661	IGR	IGR	IGR
chr1	51934406	*	3.90274e-18	2.97262e-14	65.9811	*	2.09028e-08	1.03121e-05	37.75	IGR	IGR	IGR
chr1	51938321	*	0.000283299	0.0220192	-30.2423	*	1.10547e-09	9.19358e-07	-45.9821	upstream	ENSBTAG00000046313
chr1	51940696	*	0.00174849	0.0788843	-24.3171	*	3.97543e-05	0.00438937	-33.7897	exonic_part	ENSBTAG00000046313	ENSBTAT00000063186
chr1	51941865	*	5.90987e-05	0.00677316	-38.382	*	0.00060394	0.0346883	-30.6133	IGR	IGR	IGR
chr1	51946754	*	3.00197e-07	0.00010314	-38.8889	*	2.11575e-16	1.84023e-12	-51.4524	IGR	IGR	IGR
chr1	51960552	*	3.35577e-07	0.000113044	33.9927	*	1.96446e-06	0.000405972	33.2418	IGR	IGR	IGR
chr1	51960873	*	3.15708e-13	9.04458e-10	-53.6073	*	4.59573e-12	9.62945e-09	-49.9109	IGR	IGR	IGR
chr1	51966980	*	0.000886192	0.0497795	26.9565	*	0.000528216	0.031463	24.0126	IGR	IGR	IGR
chr1	51979456	*	9.75772e-09	6.33497e-06	55.234	*	0.000820967	0.043287	30.6257	IGR	IGR	IGR
chr1	52016453	*	0.000746492	0.0441306	-24.843	*	2.50667e-10	2.6793e-07	-49.3397	IGR	IGR	IGR
chr1	52034222	*	3.70214e-06	0.000777242	-40.3421	*	2.56469e-05	0.00311746	-30.5556	IGR	IGR	IGR
chr1	52038141	*	0.000269117	0.0212154	-27.5362	*	3.69718e-06	0.000672626	-30.3514	IGR	IGR	IGR
chr1	52041391	*	1.01189e-06	0.000276353	-42.833	*	3.49815e-13	1.08797e-09	-54.0326	IGR	IGR	IGR
chr1	52046256	*	4.08129e-06	0.00083999	-35.2113	*	7.32194e-06	0.00115866	-31.2538	IGR	IGR	IGR
chr1	52049290	*	0.000119302	0.0115573	-33.2996	*	5.90922e-12	1.19016e-08	-47.6243	IGR	IGR	IGR
chr1	52049911	*	0.000645517	0.0398668	-25.2417	*	2.99175e-14	1.34144e-10	-48.5874	IGR	IGR	IGR
chr1	52067489	*	1.4273e-08	8.65871e-06	-42.9296	*	1.69787e-07	5.70139e-05	-36.4598	IGR	IGR	IGR
chr1	52067998	*	0.000379918	0.0272321	-27.4521	*	0.0011876	0.0562141	-28.1033	IGR	IGR	IGR
chr1	52090695	*	1.39389e-05	0.00221186	36.2938	*	0.000210783	0.0158639	29.6667	IGR	IGR	IGR
chr1	52128144	*	5.17807e-05	0.00612212	-29.4727	*	1.93259e-09	1.46163e-06	-48.0952	upstream	ENSBTAG00000006893
chr1	52166737	*	4.80802e-09	3.51634e-06	48.9957	*	1.88894e-11	3.13232e-08	49.3333	intron_trim	ENSBTAG00000006893
chr1	52184154	*	0.00138487	0.0674626	-24.4839	*	1.03297e-06	0.000242949	-33.5674	intron_trim	ENSBTAG00000006893
chr1	52204923	*	3.28675e-10	3.73114e-07	-50.8151	*	5.59413e-08	2.30944e-05	-38.7637	intron_trim	ENSBTAG00000006893
chr1	52210766	*	1.23436e-05	0.00200563	-31.881	*	2.89117e-13	9.29626e-10	-50.4806	intron_trim	ENSBTAG00000006893
chr1	52210833	*	1.34397e-09	1.21071e-06	-45.5224	*	4.71391e-06	0.000815212	-33.6264	intron_trim	ENSBTAG00000006893
chr1	52260189	*	5.09437e-07	0.000158516	-39.5965	*	9.90314e-12	1.8307e-08	-45.1361	intron_trim	ENSBTAG00000006893
chr1	52361796	*	3.50616e-05	0.00453364	-30.5081	*	7.87731e-07	0.000195673	-40.9861	intron_trim	ENSBTAG00000006893
chr1	52385335	*	0.000701256	0.0422524	25.8065	*	2.21275e-05	0.00277263	29.4137	intron_trim	ENSBTAG00000006893
chr1	52385377	*	0.00193252	0.0842882	25.2499	*	8.38872e-05	0.00783942	29.1822	intron_trim	ENSBTAG00000006893
chr1	52395742	*	0.000271375	0.0213418	-31.1613	*	4.27279e-05	0.00464466	-33.2532	intron_trim	ENSBTAG00000006893
chr1	52480937	*	2.04174e-09	1.71736e-06	-52.381	*	3.70952e-12	8.04378e-09	-51.8619	IGR	IGR	IGR
chr1	52509516	*	2.8185e-05	0.00382854	-34.1219	*	1.79794e-09	1.37655e-06	-42.4192	IGR	IGR	IGR
chr1	52511331	*	1.52965e-10	1.94232e-07	-54.6225	*	8.14393e-05	0.00766014	-31.9008	IGR	IGR	IGR
chr1	52542877	*	8.4012e-05	0.00885274	-28.7	*	2.17488e-07	6.95619e-05	-39.2512	IGR	IGR	IGR
chr1	52561493	*	1.26857e-09	1.1563e-06	-46.5309	*	2.5759e-09	1.84801e-06	-36.8067	IGR	IGR	IGR
chr1	52562638	*	1.05965e-08	6.79197e-06	-38.4553	*	0.0005702	0.0332774	-22.6537	IGR	IGR	IGR
chr1	52574510	*	2.62833e-06	0.000591958	-38.724	*	0.00214106	0.0842826	-21.5244	IGR	IGR	IGR
chr1	52581764	*	2.52501e-05	0.00351593	-36.7922	*	0.00109926	0.0532364	-28.6284	IGR	IGR	IGR
chr1	52597450	*	1.3616e-06	0.000350793	-39.5677	*	5.24682e-05	0.00544953	-30.3772	IGR	IGR	IGR
chr1	52599151	*	2.10271e-08	1.189e-05	-45.1222	*	8.6454e-06	0.00132148	-31.383	IGR	IGR	IGR
chr1	52599539	*	5.8981e-06	0.00112408	-33.2459	*	7.75829e-05	0.00737599	-33.2353	IGR	IGR	IGR
chr1	52599937	*	1.30773e-07	5.26793e-05	-45.3539	*	2.21712e-08	1.08171e-05	-46.0128	IGR	IGR	IGR
chr1	52615910	*	1.39936e-08	8.52365e-06	-42.6455	*	8.14897e-12	1.55819e-08	-58.547	IGR	IGR	IGR
chr1	52621435	*	0.00111474	0.0582636	-24.4774	*	1.65887e-06	0.000354423	-38.0345	IGR	IGR	IGR
chr1	52637379	*	2.99948e-07	0.000103068	-37.2691	*	2.18348e-06	0.000441526	-40.9524	IGR	IGR	IGR
chr1	52638392	*	0.000255987	0.0204446	-31.9462	*	6.03888e-08	2.45688e-05	-43.7381	IGR	IGR	IGR
chr1	52654060	*	2.68319e-05	0.00368401	-38.25	*	2.70442e-06	0.000524031	-36.1486	IGR	IGR	IGR
chr1	52682701	*	0.00230091	0.0944279	24.5554	*	1.56581e-05	0.00211365	28.7221	IGR	IGR	IGR
chr1	52718592	*	0.00143716	0.0691526	-26.6667	*	5.25337e-10	4.95665e-07	-49.2194	intron_trim	ENSBTAG00000003585
chr1	52734853	*	0.000185623	0.0161203	-28.0392	*	0.0022863	0.0880611	-21.4433	exonic_part	ENSBTAG00000049729	ENSBTAT00000081252
chr1	52736886	*	1.36603e-05	0.00217737	-34.4108	*	4.49909e-06	0.000785766	-30.5165	IGR	IGR	IGR
chr1	52742391	*	2.05783e-06	0.000486308	-38.0764	*	5.35426e-08	2.22789e-05	-38.7142	IGR	IGR	IGR
chr1	52742413	*	5.49572e-09	3.93944e-06	-43.0983	*	7.60215e-08	2.96333e-05	-38.6706	IGR	IGR	IGR
chr1	52765146	*	0.000151607	0.0138389	-29.0188	*	2.32631e-06	0.000464775	-31.2065	intron_trim	ENSBTAG00000003585
chr1	52765305	*	1.71149e-11	2.98936e-08	-55.176	*	3.57556e-06	0.000654737	-34.3134	acceptor	ENSBTAG00000003585
chr1	52807216	*	5.55811e-06	0.00107095	-35.2541	*	1.72566e-06	0.000365826	-38.0513	IGR	IGR	IGR
chr1	52816080	*	0.000519108	0.0340991	28.2617	*	0.000785664	0.0419592	24.3447	IGR	IGR	IGR
chr1	52861615	*	1.86571e-11	3.21788e-08	-34.9206	*	7.67824e-06	0.00120341	-23.7297	IGR	IGR	IGR
chr1	52920798	*	3.06279e-06	0.000667842	37.8845	*	1.58489e-06	0.000341963	32.967	intron_trim	ENSBTAG00000005787
chr1	53039961	*	0.000924539	0.0512356	-30.2676	*	4.57557e-08	1.9603e-05	-42.7314	IGR	IGR	IGR
chr1	53126993	*	2.09146e-08	1.18329e-05	-50.3842	*	9.56493e-05	0.0086742	-36.3261	intron_trim	ENSBTAG00000018399
chr1	53139032	*	7.5607e-05	0.00817192	-29.7281	*	4.63634e-13	1.38417e-09	-38.7391	exonic_part	ENSBTAG00000018399	ENSBTAT00000032372+ENSBTAT00000080770+ENSBTAT00000080788
chr1	53152489	*	3.82212e-06	0.000797657	-36.1356	*	1.97376e-12	4.71083e-09	-49.3986	intron_trim	ENSBTAG00000018399
chr1	53165750	*	0.00122255	0.0620364	28.8129	*	5.19418e-06	0.00088143	36.0587	intron_trim	ENSBTAG00000018399
chr1	53176537	*	2.27408e-05	0.00323856	-27.0332	*	1.48089e-05	0.00202244	-26.6312	intron_trim	ENSBTAG00000018399
chr1	53258520	*	0.000405272	0.0285328	-29.9228	*	1.38497e-06	0.000306894	-36.902	intron_trim	ENSBTAG00000018399
chr1	53280675	*	6.57872e-08	3.0188e-05	-39.0993	*	2.31822e-08	1.12108e-05	-40.9633	IGR	IGR	IGR
chr1	53377641	*	8.70883e-10	8.45941e-07	-47.7981	*	2.198e-06	0.000443841	-38.5315	intron_trim	ENSBTAG00000006158
chr1	53445131	*	3.75704e-05	0.00477871	-31.8182	*	1.14786e-08	6.31421e-06	-40.5405	intron_trim	ENSBTAG00000006158
chr1	53445528	*	4.61871e-05	0.00560357	-33.5063	*	1.12e-05	0.00162369	-33.4827	intron_trim	ENSBTAG00000006158
chr1	53676119	*	3.49793e-08	1.79464e-05	25.2632	*	0.000468184	0.0287995	21.5493	IGR	IGR	IGR
chr1	53696865	*	1.58624e-05	0.00244478	-38.6316	*	0.000829666	0.0436177	-24.6914	IGR	IGR	IGR
chr1	53952259	*	1.74386e-08	1.02291e-05	-49.5181	*	0.000715081	0.0392079	-25.576	IGR	IGR	IGR
chr1	53958277	*	8.15331e-05	0.00865439	-30.1151	*	0.000693262	0.0383528	-26.4935	IGR	IGR	IGR
chr1	53968155	*	2.58872e-07	9.14996e-05	-38.9098	*	1.71648e-07	5.7515e-05	-33.2794	IGR	IGR	IGR
chr1	53989525	*	0.0016667	0.0763839	-20.9589	*	3.42783e-05	0.00391208	-32.1739	IGR	IGR	IGR
chr1	53999320	*	1.66101e-05	0.00253546	-28.5328	*	5.51906e-09	3.46456e-06	-39.42	IGR	IGR	IGR
chr1	54017979	*	0.000480947	0.0322962	-24.3895	*	1.53043e-05	0.00207541	-30.1803	IGR	IGR	IGR
chr1	54091025	*	0.000495746	0.0330055	-26.799	*	0.00224432	0.0869727	-22.8087	intron_trim	ENSBTAG00000038103
chr1	54273663	*	4.77786e-08	2.31426e-05	-35.2629	*	8.53966e-05	0.00794837	-24.3663	IGR	IGR	IGR
chr1	54285036	*	3.57154e-06	0.00075468	-29.9098	*	7.50773e-06	0.00118204	-30.3377	IGR	IGR	IGR
chr1	54394159	*	5.81047e-05	0.00668754	-32.8889	*	0.00057121	0.0333188	-21.6196	IGR	IGR	IGR
chr1	54408400	*	1.57805e-05	0.00243594	-34.6677	*	5.40529e-05	0.00557723	-29.4039	IGR	IGR	IGR
chr1	54408401	*	0.000209904	0.017654	-30.767	*	0.000271161	0.0191817	-28.0584	IGR	IGR	IGR
chr1	54423735	*	2.43163e-07	8.69427e-05	-30.7748	*	1.34257e-07	4.70801e-05	-33.5407	IGR	IGR	IGR
chr1	54514209	*	6.51776e-05	0.00729086	-30.2885	*	0.00103436	0.0510228	-25.9009	IGR	IGR	IGR
chr1	54524457	*	0.00118583	0.0607728	-25.636	*	1.66808e-05	0.00222047	-31.3751	IGR	IGR	IGR
chr1	54526699	*	0.00196656	0.0852334	-27.3684	*	0.0002094	0.0157896	-25.629	IGR	IGR	IGR
chr1	54768546	*	0.000160236	0.0144144	-28.1761	*	0.000297581	0.0205741	26.0166	IGR	IGR	IGR
chr1	54779855	*	3.86633e-07	0.000126702	-37.3101	*	3.55011e-05	0.00401996	-27.519	IGR	IGR	IGR
chr1	55094854	*	3.08927e-05	0.00411147	32.9963	*	4.60909e-06	0.000800905	33.9694	IGR	IGR	IGR
chr1	55116627	*	0.00105811	0.0562598	-27.1285	*	4.05036e-06	0.000723207	-33.4186	IGR	IGR	IGR
chr1	55137989	*	3.59431e-05	0.00462023	-32.7228	*	2.65262e-10	2.81091e-07	-48.8294	IGR	IGR	IGR
chr1	55138736	*	0.000694135	0.0419473	-24.1273	*	6.50564e-05	0.00644111	-35.0573	IGR	IGR	IGR
chr1	55142525	*	3.48958e-08	1.79126e-05	-38.8581	*	6.79652e-11	9.09134e-08	-44.031	IGR	IGR	IGR
chr1	55143353	*	0.000213795	0.0179015	-28.494	*	2.7485e-05	0.00329193	-32.2344	IGR	IGR	IGR
chr1	55154223	*	0.000357127	0.026042	-34.6154	*	1.09095e-05	0.00158998	-38.2127	IGR	IGR	IGR
chr1	55189087	*	6.11798e-11	8.86086e-08	-41.8365	*	6.91903e-07	0.000176234	-33.2414	IGR	IGR	IGR
chr1	55200626	*	2.40448e-05	0.00338403	-38.2222	*	4.40099e-05	0.00475156	-31.3761	IGR	IGR	IGR
chr1	55213128	*	0.000612904	0.0383913	-29.0691	*	6.03241e-07	0.0001579	-35.0543	IGR	IGR	IGR
chr1	55276513	*	2.9765e-05	0.00399609	-31.9141	*	4.00061e-10	3.95272e-07	-41.2465	IGR	IGR	IGR
chr1	55276558	*	0.000183672	0.0159931	-24.2611	*	5.42203e-07	0.000145041	-29.4026	IGR	IGR	IGR
chr1	55327601	*	0.000534016	0.0347967	-27.0089	*	0.00109318	0.0530367	-22.3745	IGR	IGR	IGR
chr1	55362186	*	0.00217634	0.0910664	-25.6452	*	2.57361e-08	1.22249e-05	-39.4934	IGR	IGR	IGR
chr1	55369621	*	0.000450792	0.0308187	-28.0952	*	0.00031509	0.0214749	-30.8271	IGR	IGR	IGR
chr1	55465520	*	0.000178755	0.0156695	-25.7576	*	0.000288887	0.0201196	-21.7407	IGR	IGR	IGR
chr1	55507033	*	2.19501e-07	7.99843e-05	43.6407	*	0.00167898	0.0714344	25.3333	IGR	IGR	IGR
chr1	55511119	*	0.000239695	0.0194738	28.75	*	2.60361e-07	8.03163e-05	46.2842	IGR	IGR	IGR
chr1	55513338	*	1.25649e-05	0.00203488	31.2026	*	1.57469e-06	0.000340215	34.2469	IGR	IGR	IGR
chr1	55584427	*	2.05593e-05	0.00299619	-35.1648	*	8.8791e-05	0.00818929	-33.004	IGR	IGR	IGR
chr1	55590002	*	8.12678e-08	3.57907e-05	-45.125	*	5.74226e-07	0.000151742	-41.1654	IGR	IGR	IGR
chr1	55602710	*	2.72664e-09	2.18371e-06	-52.2059	*	3.64194e-10	3.66256e-07	-49.1907	IGR	IGR	IGR
chr1	55623209	*	3.95451e-07	0.000129102	-43.5149	*	2.21917e-06	0.00044722	-34.1854	IGR	IGR	IGR
chr1	55623215	*	2.19107e-05	0.00314813	-35.8056	*	3.2535e-07	9.60548e-05	-39.9861	IGR	IGR	IGR
chr1	55644603	*	9.552e-15	3.85412e-11	67.5655	*	2.02301e-07	6.56618e-05	43.3262	IGR	IGR	IGR
chr1	55646489	*	6.36288e-05	0.00716023	38.9717	*	6.0993e-11	8.32193e-08	58.8462	IGR	IGR	IGR
chr1	55647676	*	1.88036e-05	0.00279531	37.3666	*	2.93694e-06	0.000559563	34.2889	IGR	IGR	IGR
chr1	55670022	*	1.59854e-11	2.82213e-08	-51.9682	*	5.27222e-15	3.06044e-11	-56.3979	IGR	IGR	IGR	CpGI	138	10	2.4e-06
chr1	55671920	*	1.77811e-17	1.21111e-13	-69.1919	*	7.10185e-14	2.82267e-10	-60.2757	IGR	IGR	IGR
chr1	55683847	*	6.61918e-11	9.46818e-08	-49.7778	*	2.57e-11	4.05517e-08	-45.8333	IGR	IGR	IGR
chr1	55693042	*	0.000603572	0.037975	-28.9916	*	7.4006e-06	0.00116856	-35.8859	IGR	IGR	IGR
chr1	55694659	*	8.52645e-05	0.00895389	-31.3283	*	1.15773e-06	0.000266064	-34.2105	IGR	IGR	IGR
chr1	55703673	*	0.000808855	0.0467027	-21.932	*	1.49121e-05	0.0020335	-30.024	IGR	IGR	IGR
chr1	55703807	*	6.59315e-06	0.00122744	-38.6265	*	0.000219737	0.0163752	-29.5732	IGR	IGR	IGR
chr1	55711355	*	1.0515e-14	4.21594e-11	-52.2449	*	3.50444e-11	5.24951e-08	-46.6279	IGR	IGR	IGR
chr1	55711657	*	1.45253e-07	5.73527e-05	-45.1923	*	2.10713e-14	9.92297e-11	-53.6352	IGR	IGR	IGR
chr1	55773007	*	2.13224e-05	0.00308153	35.1732	*	1.63789e-06	0.00035091	37.9017	IGR	IGR	IGR
chr1	55783889	*	8.4179e-08	3.67847e-05	-41.5584	*	4.29892e-06	0.000758274	-36.8852	IGR	IGR	IGR
chr1	55993532	*	5.62917e-05	0.00652953	-33.9744	*	3.2436e-06	0.000605923	-33.2961	intron_trim	ENSBTAG00000013769
chr1	56020501	*	4.67402e-06	0.000934067	-36.5302	*	0.000914247	0.0467578	-24.8113	intron_trim	ENSBTAG00000013769
chr1	56058517	*	0.000278879	0.0217675	-29.4286	*	3.08545e-08	1.41919e-05	-40.6718	intron_trim	ENSBTAG00000013769
chr1	56058518	*	3.2375e-07	0.000109772	-41.8333	*	2.84874e-07	8.62936e-05	-31.5217	intron_trim	ENSBTAG00000013769
chr1	56122170	*	0.000272943	0.021429	-29.8694	*	1.30686e-06	0.000293014	-27.2426	IGR	IGR	IGR
chr1	56144782	*	4.29227e-08	2.12009e-05	-42.7868	*	1.58585e-07	5.39483e-05	-35.5324	IGR	IGR	IGR
chr1	56202102	*	9.43216e-05	0.00967224	31.7424	*	4.01069e-08	1.76009e-05	37.9274	IGR	IGR	IGR
chr1	56202463	*	0.000174968	0.0154168	38.3009	*	0.00102143	0.0505715	27.2689	IGR	IGR	IGR
chr1	56246885	*	2.79349e-07	9.72887e-05	46.2865	*	8.75136e-06	0.00133473	37.9552	IGR	IGR	IGR
chr1	56264927	*	0.000136392	0.0127832	-32.3766	*	4.00174e-05	0.00441252	-29.0392	IGR	IGR	IGR
chr1	56278920	*	9.14284e-11	1.2502e-07	44.482	*	3.67147e-08	1.63639e-05	32.7357	IGR	IGR	IGR
chr1	56286137	*	1.1877e-14	4.71374e-11	61.1663	*	5.21965e-09	3.31149e-06	39.9527	IGR	IGR	IGR
chr1	56289113	*	2.4557e-07	8.75912e-05	-32.041	*	0.000136841	0.0114194	-24.1379	IGR	IGR	IGR
chr1	56298668	*	6.63521e-06	0.00123292	-27.8711	*	2.96866e-09	2.07843e-06	-43.7322	IGR	IGR	IGR
chr1	56301403	*	2.12153e-06	0.000498398	-30.3256	*	1.61333e-05	0.00216374	-30.1484	upstream	ENSBTAG00000014441
chr1	56320486	*	2.48976e-05	0.00347751	33.4211	*	0.000739031	0.0401485	25.5952	intron_trim	ENSBTAG00000014441
chr1	56353800	*	2.98793e-07	0.00010272	47.9066	*	5.22303e-06	0.000885219	34.4522	intron_trim	ENSBTAG00000014441
chr1	56354553	*	7.24894e-10	7.23328e-07	54.7646	*	5.04203e-05	0.0052825	32.8478	intron_trim	ENSBTAG00000014441
chr1	56362097	*	0.000235588	0.0192282	25.0947	*	1.2552e-08	6.78623e-06	40.0833	intron_trim	ENSBTAG00000014441
chr1	56431472	*	8.31633e-10	8.13406e-07	-51.7655	*	0.000910084	0.046609	-25.5988	intron_trim	ENSBTAG00000012646
chr1	56440088	*	0.000827313	0.0474757	-25.7398	*	2.09754e-05	0.00265928	-28.1255	intron_trim	ENSBTAG00000012646
chr1	56441415	*	0.00028906	0.0223448	-31.7714	*	0.00104609	0.0514198	-28.2795	intron_trim	ENSBTAG00000012646
chr1	56448162	*	0.000188865	0.0163414	-27.3694	*	0.000637043	0.0360541	-22.8027	intron_trim	ENSBTAG00000012646
chr1	56484647	*	8.4247e-06	0.00148743	-35.7895	*	3.02718e-09	2.11351e-06	-49.5337	upstream	ENSBTAG00000001209
chr1	56487055	*	6.39326e-06	0.00119737	-37.6518	*	4.8818e-05	0.00515422	-32.9189	intron_trim	ENSBTAG00000001209
chr1	56506183	*	7.68773e-05	0.00827692	-23.8253	*	0.000557557	0.0327365	-22.6007	intron_trim	ENSBTAG00000001209
chr1	56507455	*	1.32683e-07	5.32908e-05	45.0625	*	2.70458e-10	2.85573e-07	42.4242	intron_trim	ENSBTAG00000001209
chr1	56508360	*	1.50765e-06	0.000380519	-26.0104	*	9.43652e-07	0.000226117	-24.0618	intron_trim	ENSBTAG00000001209
chr1	56522582	*	0.000196174	0.0167974	-27.1429	*	0.000187735	0.0145377	-22.2426	intron_trim	ENSBTAG00000001209
chr1	56538420	*	3.03717e-07	0.000104138	-36.6815	*	1.41081e-07	4.90553e-05	-33.0726	intron_trim	ENSBTAG00000001209
chr1	56549739	*	8.60947e-07	0.000242471	-38.3653	*	4.60134e-06	0.000799872	-32.9193	intron_trim	ENSBTAG00000001209
chr1	56631977	*	0.000537887	0.034976	29.1859	*	1.87386e-06	0.000390789	28.1825	intron_trim	ENSBTAG00000001209
chr1	56701803	*	0.000441547	0.0303527	-31.4835	*	3.66006e-08	1.63267e-05	-36.7258	intron_trim	ENSBTAG00000001209
chr1	56729553	*	2.28064e-05	0.00324622	-25.2381	*	6.30485e-05	0.00628702	-21.067	IGR	IGR	IGR
chr1	56839765	*	4.03893e-10	4.43653e-07	40.3509	*	2.36962e-09	1.72629e-06	37.5	acceptor	ENSBTAG00000015065
chr1	56845991	*	1.09947e-08	6.99613e-06	-44.0751	*	1.51944e-05	0.00206358	-25.9921	intron_trim	ENSBTAG00000015065
chr1	56846052	*	7.27172e-07	0.000211528	-41.9355	*	4.23025e-06	0.000748536	-37.1449	intron_trim	ENSBTAG00000015065
chr1	56846053	*	3.20731e-08	1.67647e-05	-46.2861	*	0.000224524	0.0166437	-27.5545	intron_trim	ENSBTAG00000015065
chr1	56847964	*	0.000923086	0.0511818	-28.1818	*	0.000599412	0.0344968	-25.8431	intron_trim	ENSBTAG00000015065
chr1	56848089	*	2.45313e-05	0.00343673	-34.1712	*	5.71692e-10	5.31335e-07	-47.6439	intron_trim	ENSBTAG00000015065
chr1	56870505	*	0.000703524	0.0423492	27.8495	*	5.69314e-07	0.000150683	37.9675	intron_trim	ENSBTAG00000015065
chr1	56891777	*	1.68201e-05	0.00256013	-29.5669	*	6.0572e-08	2.46267e-05	-29.9369	intron_trim	ENSBTAG00000016554
chr1	56908871	*	4.6566e-06	0.000931537	31.1018	*	5.20603e-08	2.17759e-05	35.6532	intron_trim	ENSBTAG00000016554
chr1	56914713	*	9.95791e-14	3.27298e-10	66.719	*	7.13459e-12	1.39389e-08	54.8485	intron_trim	ENSBTAG00000016554
chr1	56916811	*	3.10292e-09	2.43448e-06	-56.1616	*	0.000528605	0.0314793	-27.5198	intron_trim	ENSBTAG00000016554
chr1	56927347	*	4.71179e-08	2.28711e-05	46.9656	*	9.34941e-12	1.74483e-08	51.4768	upstream	ENSBTAG00000048550
chr1	56930003	*	4.25058e-05	0.00525895	37.1518	*	4.59207e-13	1.37429e-09	53.4742	exonic_part	ENSBTAG00000048550	ENSBTAT00000078000
chr1	56937712	*	0.000364341	0.026428	26.9861	*	1.73163e-05	0.00228753	36.9782	exonic_part	ENSBTAG00000048550	ENSBTAT00000078000
chr1	56965046	*	0.000106878	0.0106412	-27.7756	*	1.56968e-16	1.41621e-12	-60.8097	intron_trim	ENSBTAG00000019332
chr1	56976599	*	0.000292087	0.0225179	31.7857	*	1.20287e-14	6.15497e-11	61.79	intron_trim	ENSBTAG00000019332
chr1	57039881	*	0.000586357	0.0371986	-29.4154	*	0.00168399	0.0715868	-29.5257	intron_trim	ENSBTAG00000019332
chr1	57076325	*	0.00104752	0.0558688	23.9879	*	0.000653201	0.0367229	28.7268	IGR	IGR	IGR
chr1	57076357	*	0.000874939	0.0493442	22.782	*	6.36624e-07	0.000164815	40.8009	IGR	IGR	IGR
chr1	57104647	*	7.97665e-06	0.00142579	36.3144	*	1.56171e-06	0.000337932	39.0649	IGR	IGR	IGR
chr1	57108232	*	3.3141e-06	0.000712142	-28.4848	*	0.000639641	0.0361601	-20.2289	IGR	IGR	IGR
chr1	57108553	*	5.59017e-10	5.8116e-07	-44.1252	*	3.30451e-06	0.000614865	-36.2069	IGR	IGR	IGR
chr1	57158326	*	7.59135e-07	0.000219233	32.0833	*	6.51732e-07	0.000167922	32.8083	IGR	IGR	IGR
chr1	57174825	*	0.000103594	0.0103915	-34.8676	*	5.48314e-06	0.000919369	-37.4591	IGR	IGR	IGR
chr1	57348792	*	6.9912e-07	0.000204797	-38.7834	*	6.78243e-09	4.10535e-06	-38.6643	intron_trim	ENSBTAG00000009085
chr1	57360372	*	1.63628e-05	0.00250658	-36.6808	*	0.00246378	0.0925564	-26.2597	exonic_part	ENSBTAG00000009085	ENSBTAT00000011977
chr1	57450502	*	1.22833e-07	5.00018e-05	-44.8203	*	3.87082e-06	0.000697988	-35.3999	intron_trim	ENSBTAG00000010793
chr1	57465627	*	5.24674e-08	2.50802e-05	-49.4862	*	0.00014633	0.0120152	-25.8122	intron_trim	ENSBTAG00000010793
chr1	57490099	*	0.000598362	0.0377453	-31.4176	*	0.00235815	0.0899059	-26.0963	IGR	IGR	IGR
chr1	57526142	*	0.00110231	0.0578299	-28.8842	*	0.00043519	0.0272696	-23.6573	IGR	IGR	IGR
chr1	57541312	*	1.16776e-05	0.001922	-32.1429	*	0.000849978	0.0443871	-25.3365	IGR	IGR	IGR
chr1	57744221	*	2.99599e-06	0.000656117	-36.1747	*	0.000478093	0.029244	-24.7031	IGR	IGR	IGR
chr1	57819994	*	1.64345e-07	6.32613e-05	-45.7647	*	0.000720922	0.0394351	-25.0796	IGR	IGR	IGR
chr1	57836664	*	7.32319e-06	0.00133215	-36.6071	*	0.000766521	0.0412167	-21.2811	IGR	IGR	IGR
chr1	57864899	*	3.58345e-06	0.000756758	-25.1401	*	6.13414e-07	0.000159952	-22.943	IGR	IGR	IGR
chr1	57876850	*	0.000137403	0.0128479	-23.0037	*	6.471e-06	0.00105076	-23.6759	IGR	IGR	IGR
chr1	57879603	*	1.04874e-07	4.39752e-05	-35.6863	*	6.18505e-12	1.23728e-08	-47.0476	IGR	IGR	IGR
chr1	57883436	*	4.64325e-05	0.0056275	-26.6667	*	0.000154145	0.0125079	-27.451	IGR	IGR	IGR
chr1	57940043	*	6.85211e-05	0.00757358	29.9062	*	9.12205e-09	5.22901e-06	32.9822	upstream	ENSBTAG00000013909
chr1	58027275	*	1.17115e-05	0.00192587	-35.0424	*	1.05168e-06	0.000246435	-31.9035	upstream	ENSBTAG00000050116
chr1	58095388	*	2.81766e-05	0.00382759	-35.9322	*	4.57617e-07	0.000126469	-43.3396	intron_trim	ENSBTAG00000013920
chr1	58155862	*	3.71911e-08	1.8853e-05	-35.265	*	7.77024e-12	1.4974e-08	-39.0612	intron_trim	ENSBTAG00000013937
chr1	58175638	*	0.000259591	0.0206581	-30.8936	*	2.00457e-06	0.000412463	-29.2305	intron_trim	ENSBTAG00000013937
chr1	58183300	*	7.66701e-06	0.00138216	-32.8882	*	0.000167393	0.0133247	-27.1324	intron_trim	ENSBTAG00000013937
chr1	58207841	*	9.46312e-08	4.04505e-05	-35.3875	*	6.1972e-07	0.000161239	-28.367	IGR	IGR	IGR
chr1	58215428	*	8.14245e-09	5.45689e-06	-39.5604	*	0.000609965	0.0349327	-26.7059	upstream	ENSBTAG00000013292		CpGI	106	9	2.93e-06
chr1	58225656	*	0.00056341	0.0361578	26.6959	*	0.000904467	0.0464056	28.1818	intron_trim	ENSBTAG00000013292
chr1	58264931	*	2.14659e-09	1.78899e-06	-36.1443	*	3.97973e-07	0.000112882	-35.6617	intron_trim	ENSBTAG00000013292
chr1	58464378	*	3.20847e-05	0.00423357	-24.494	*	2.48052e-07	7.72211e-05	-23.913	intron_trim	ENSBTAG00000002703
chr1	58464389	*	8.38595e-07	0.000237306	-31.2644	*	1.27396e-06	0.000286957	-28.1731	intron_trim	ENSBTAG00000002703
chr1	58515918	*	4.44005e-07	0.000141742	-36.3382	*	8.42773e-11	1.08509e-07	-45.928	upstream	ENSBTAG00000004971
chr1	58574420	*	4.96729e-14	1.76122e-10	-58.1403	*	5.62948e-13	1.63427e-09	-58.0169	intron_trim	ENSBTAG00000004971
chr1	58608781	*	0.00176495	0.079356	-26.2509	*	0.000850225	0.0443959	-27.9682	intron_trim	ENSBTAG00000004971
chr1	58623400	*	5.45529e-05	0.00637713	-30.5448	*	0.000972601	0.0488337	-23.6378	intron_trim	ENSBTAG00000004974
chr1	58642290	*	1.04563e-07	4.38774e-05	-42.7326	*	9.20459e-08	3.46517e-05	-37.3138	intron_trim	ENSBTAG00000004975
chr1	58646896	*	0.00127933	0.0639724	-26.2821	*	0.000111297	0.00974605	-32.9069	intron_trim	ENSBTAG00000004975
chr1	58800095	*	3.34543e-06	0.000717389	-30.3071	*	5.96868e-05	0.00602339	-22.9701	intron_trim	ENSBTAG00000002132
chr1	58811683	*	8.22903e-07	0.000233932	-41.4894	*	3.79712e-06	0.000687223	-30.7345	intron_trim	ENSBTAG00000002132
chr1	58811830	*	0.00232803	0.0951526	-28.1582	*	1.5235e-09	1.19787e-06	-50.9059	intron_trim	ENSBTAG00000002132
chr1	58822780	*	3.38981e-11	5.38978e-08	-50.7911	*	4.18977e-15	2.50311e-11	-52.4573	intron_trim	ENSBTAG00000002132
chr1	58830524	*	2.72063e-07	9.52556e-05	-41.9192	*	7.92104e-12	1.52205e-08	-50.5586	intron_trim	ENSBTAG00000002132
chr1	58836975	*	8.86961e-06	0.00155033	-38.9344	*	2.34391e-06	0.000467548	-41.0786	intron_trim	ENSBTAG00000002132
chr1	58858773	*	0.000605256	0.0380509	-26.1951	*	5.47701e-09	3.44209e-06	-44.0178	upstream	ENSBTAG00000050260
chr1	58886222	*	7.90643e-07	0.000226674	-39.6238	*	2.03589e-12	4.83657e-09	-55.005	IGR	IGR	IGR
chr1	58990067	*	3.69992e-08	1.87745e-05	-43.3658	*	4.41216e-14	1.87466e-10	-41.606	intron_trim	ENSBTAG00000011928
chr1	59008620	*	1.43179e-06	0.000365195	-25.7431	*	1.27913e-05	0.00180243	-20.5015	intron_trim	ENSBTAG00000011928
chr1	59067426	*	3.40176e-06	0.000726805	-40.6863	*	1.91541e-10	2.14436e-07	-46.8212	IGR	IGR	IGR
chr1	59082847	*	2.75967e-05	0.00376472	-29.0196	*	8.82652e-10	7.64062e-07	-47.8903	IGR	IGR	IGR
chr1	59144341	*	2.25119e-11	3.77896e-08	-51.8017	*	0.000553666	0.0325726	-28.3156	IGR	IGR	IGR
chr1	59149545	*	1.94323e-11	3.33012e-08	-51.1921	*	1.45662e-10	1.70914e-07	-51.3696	IGR	IGR	IGR
chr1	59191350	*	3.15239e-07	0.000107271	-41.5962	*	8.95227e-09	5.14878e-06	-35.7442	IGR	IGR	IGR
chr1	59199766	*	3.60553e-05	0.00463114	-34.8821	*	3.25701e-08	1.48246e-05	-39.1869	IGR	IGR	IGR
chr1	59268622	*	0.00234792	0.0956928	24.476	*	0.00259252	0.0957481	25.9722	IGR	IGR	IGR
chr1	59353361	*	1.91142e-09	1.62657e-06	-45.5128	*	7.57783e-14	2.98509e-10	-57.4713	IGR	IGR	IGR
chr1	59404912	*	0.000287321	0.0222452	-23.538	*	8.21581e-10	7.19391e-07	-30.6667	IGR	IGR	IGR
chr1	59440684	*	4.53674e-08	2.21844e-05	41.8643	*	7.22257e-13	2.02087e-09	60	IGR	IGR	IGR
chr1	59451129	*	5.47739e-05	0.00639738	-34.5455	*	6.46402e-05	0.00640883	-31.2705	IGR	IGR	IGR
chr1	59463721	*	0.000905325	0.0505063	-25.7609	*	0.000135271	0.0113222	-30.4203	IGR	IGR	IGR
chr1	59537145	*	0.00117691	0.0604589	-26.8253	*	0.00129253	0.0596416	-24.7368	IGR	IGR	IGR
chr1	59544382	*	1.0362e-13	3.38862e-10	-52.0588	*	3.41908e-12	7.50452e-09	-52.0796	IGR	IGR	IGR
chr1	59548819	*	3.28724e-05	0.00431479	-32.2654	*	1.48582e-07	5.11673e-05	-34.382	IGR	IGR	IGR	CpGI	178	11	2.58e-06
chr1	59554211	*	1.62306e-06	0.000403504	-33.6295	*	1.59389e-05	0.00214308	-21.0241	IGR	IGR	IGR
chr1	59574307	*	9.98178e-09	6.45939e-06	-36.5079	*	6.08557e-07	0.000158969	-22.2222	IGR	IGR	IGR
chr1	59626135	*	0.00141551	0.0684634	-25.8281	*	0.000179515	0.0140521	-25.2526	IGR	IGR	IGR
chr1	59663992	*	0.00156658	0.0732948	-23.3717	*	1.06876e-05	0.00156427	-28.3786	IGR	IGR	IGR
chr1	59799507	*	4.03801e-10	4.43648e-07	47.9394	*	2.31359e-09	1.69241e-06	47.6783	IGR	IGR	IGR
chr1	59805983	*	2.68009e-05	0.0036812	-26.9246	*	9.78216e-07	0.000232677	-25.8838	IGR	IGR	IGR
chr1	59848417	*	2.7512e-08	1.48206e-05	49.1155	*	1.01317e-13	3.80944e-10	59.7222	IGR	IGR	IGR
chr1	59857167	*	1.3616e-11	2.45318e-08	55	*	6.50827e-13	1.84981e-09	54.9909	IGR	IGR	IGR
chr1	59887556	*	0.000257545	0.0205385	-33.8196	*	7.47672e-06	0.00117827	-29.0588	IGR	IGR	IGR
chr1	59916650	*	5.17162e-06	0.00101232	36.0012	*	0.000316541	0.0215498	28.75	IGR	IGR	IGR
chr1	59940765	*	0.000651621	0.0401326	-31.0719	*	0.000452973	0.0280981	-27.5215	IGR	IGR	IGR
chr1	59955138	*	1.05497e-10	1.41143e-07	53.9355	*	5.06537e-06	0.000864129	39.7789	IGR	IGR	IGR
chr1	59962178	*	1.01638e-08	6.56174e-06	-45.1705	*	8.68849e-08	3.30569e-05	-33.4848	IGR	IGR	IGR
chr1	60129590	*	0.000745157	0.0440699	-23.1032	*	0.00025072	0.0180862	-24.6695	IGR	IGR	IGR
chr1	60144887	*	2.00441e-05	0.00293869	-39.7143	*	1.94368e-10	2.1698e-07	-46.1051	IGR	IGR	IGR
chr1	60153916	*	0.000191546	0.0165139	27.3621	*	0.000108249	0.00954444	22.8412	IGR	IGR	IGR
chr1	60171923	*	4.45157e-05	0.0054467	-28.8948	*	8.8136e-06	0.00134216	-34.8726	IGR	IGR	IGR
chr1	60215856	*	0.00148131	0.0705833	-21.519	*	5.71698e-05	0.00582565	-21.3094	IGR	IGR	IGR
chr1	60235608	*	0.00067685	0.0412071	-24.0809	*	2.75509e-10	2.90031e-07	-47.6514	IGR	IGR	IGR
chr1	60288130	*	5.79507e-06	0.00110768	26.6667	*	9.89425e-06	0.00147063	21.4787	IGR	IGR	IGR
chr1	60291529	*	0.000110614	0.0109187	-26.855	*	3.39594e-06	0.000628537	-34.8105	IGR	IGR	IGR
chr1	60294427	*	1.52749e-07	5.97943e-05	40.3473	*	3.04103e-06	0.000575397	30.9091	IGR	IGR	IGR
chr1	60434785	*	0.000362962	0.026349	-27.9605	*	0.000158487	0.0127772	-23.8433	IGR	IGR	IGR
chr1	60527895	*	1.09402e-06	0.000294158	38.0952	*	0.000126672	0.0107636	25.9259	intron_trim	ENSBTAG00000049383
chr1	60634487	*	0.000120936	0.0116751	-36.3421	*	0.000605793	0.0347636	-27.1003	intron_trim	ENSBTAG00000049383
chr1	60692663	*	2.98827e-05	0.00400883	-33.2658	*	4.67137e-06	0.00080938	-41.0019	intron_trim	ENSBTAG00000049383
chr1	60730099	*	0.000205981	0.0174129	-20.7163	*	6.99458e-10	6.29149e-07	-35.1041	intron_trim	ENSBTAG00000049383
chr1	60756622	*	9.15452e-06	0.00158899	-33.0034	*	4.41637e-05	0.00476487	-29.5879	intron_trim	ENSBTAG00000049383
chr1	60778222	*	0.000114026	0.0111722	34.4118	*	1.9958e-06	0.000411064	34.2681	intron_trim	ENSBTAG00000049383
chr1	60831985	*	5.09804e-11	7.64029e-08	-54.6306	*	0.000161437	0.0129614	-35	IGR	IGR	IGR
chr1	60832110	*	9.39333e-06	0.00162071	40.8488	*	2.45239e-05	0.00300815	29.3706	IGR	IGR	IGR
chr1	61141201	*	6.30538e-06	0.00118391	37.5	*	0.00219679	0.0857274	22.7941	IGR	IGR	IGR
chr1	61168229	*	4.23646e-05	0.0052448	34.6742	*	2.38125e-05	0.00293897	30.2273	IGR	IGR	IGR
chr1	61374424	*	4.09777e-11	6.31417e-08	-45.641	*	3.19058e-11	4.86039e-08	-47.3209	IGR	IGR	IGR
chr1	61384118	*	0.000175019	0.0154198	28.9199	*	0.000131853	0.011101	29.9563	IGR	IGR	IGR
chr1	61439831	*	1.53877e-06	0.000386533	-38.147	*	0.000719519	0.0393797	-27.5773	IGR	IGR	IGR
chr1	61541368	*	0.000494171	0.0329289	-33.3688	*	0.00129501	0.0597221	-27.193	IGR	IGR	IGR
chr1	61542780	*	5.33127e-06	0.00103618	-39.6774	*	7.88949e-05	0.00747358	-28.0139	IGR	IGR	IGR
chr1	61595286	*	0.000171273	0.0151704	30.0192	*	1.0838e-06	0.000252364	29.4176	IGR	IGR	IGR
chr1	61683553	*	0.000728223	0.0433848	32.714	*	2.57514e-06	0.000503917	35.1282	IGR	IGR	IGR
chr1	62210543	*	6.69148e-05	0.00743967	-24.1492	*	2.04636e-06	0.000419237	-25.4983	IGR	IGR	IGR
chr1	62454777	*	0.000905983	0.0505314	-29.1733	*	7.50327e-06	0.00118153	-37.5926	IGR	IGR	IGR
chr1	62501445	*	0.000118101	0.0114703	-30.2293	*	1.60672e-07	5.45243e-05	-37.3333	IGR	IGR	IGR
chr1	62501622	*	5.48415e-05	0.00640366	-29.8135	*	1.14904e-06	0.00026449	-32.0898	IGR	IGR	IGR
chr1	62698569	*	7.36681e-05	0.0080121	31.5431	*	0.00135869	0.0617497	23.6538	IGR	IGR	IGR
chr1	62832051	*	0.000334066	0.0248012	-27.4891	*	5.46972e-08	2.26763e-05	-31.9444	IGR	IGR	IGR
chr1	62919955	*	3.6174e-07	0.000120037	-34.4985	*	6.66549e-10	6.0425e-07	-42.8363	IGR	IGR	IGR
chr1	63383147	*	7.32901e-05	0.00798293	-27.7174	*	0.000119749	0.0103132	-20.4899	IGR	IGR	IGR
chr1	63723605	*	2.55109e-06	0.000578017	-29.9199	*	6.08558e-08	2.4727e-05	-32.254	IGR	IGR	IGR
chr1	63762739	*	0.00132503	0.0655015	-27.8721	*	6.63176e-06	0.00107129	-32.6282	intron_trim	ENSBTAG00000045704
chr1	64422935	*	1.35286e-06	0.000348965	29.3569	*	0.00198964	0.0801687	21.0723	upstream	ENSBTAG00000002182		CpGI	138	10	2.4e-06
chr1	64448677	*	0.000573015	0.0366033	-24.6454	*	2.37458e-09	1.72876e-06	-30.3371	upstream	ENSBTAG00000001293
chr1	64939546	*	0.000470678	0.0318014	-31.7142	*	3.779e-05	0.00422123	-32.3982	exonic_part	ENSBTAG00000001464	ENSBTAT00000001918
chr1	65477997	*	0.00180284	0.0805235	21.6614	*	9.77619e-07	0.000232564	29.2926	IGR	IGR	IGR
chr1	65490396	*	1.14206e-06	0.000304661	-25.9687	*	5.81985e-06	0.000965044	-23.3392	IGR	IGR	IGR
chr1	65524994	*	4.18763e-06	0.000857788	39.9194	*	0.000408789	0.0260548	26.0812	IGR	IGR	IGR
chr1	65537416	*	2.92034e-07	0.000100896	34.7868	*	0.000369071	0.0241541	23.0909	IGR	IGR	IGR
chr1	65558401	*	0.00232243	0.0949956	24.2471	*	0.00271052	0.0986294	-25.0791	IGR	IGR	IGR
chr1	65561065	*	9.62856e-06	0.00165206	-36.592	*	0.00148491	0.0656739	-23.0578	IGR	IGR	IGR
chr1	66102420	*	5.6094e-10	5.82342e-07	-44.1484	*	0.000214444	0.0160769	-21.5007	intron_trim	ENSBTAG00000014508
chr1	66723227	*	0.000857977	0.0486881	23.394	*	9.98928e-13	2.65905e-09	46.652	intron_trim	ENSBTAG00000003865
chr1	66827257	*	6.6099e-08	3.02802e-05	34.6032	*	4.15478e-07	0.000116878	34.7763	intron_trim	ENSBTAG00000011140
chr1	66828514	*	4.85565e-09	3.5452e-06	-32.5427	*	1.06473e-10	1.31939e-07	-35.4314	intron_trim	ENSBTAG00000011140
chr1	66835658	*	7.411e-05	0.00804778	28.2603	*	0.000532701	0.0316601	30.4742	intron_trim	ENSBTAG00000011140
chr1	66858106	*	8.79735e-07	0.000246769	43.5829	*	7.29626e-05	0.00703518	26.7361	intron_trim	ENSBTAG00000011140
chr1	66865389	*	3.49572e-05	0.00452345	31.1212	*	5.14387e-07	0.000138998	32.9114	exonic_part	ENSBTAG00000054326	ENSBTAT00000071769
chr1	66881118	*	0.00012981	0.0123098	26.6999	*	4.39122e-08	1.89552e-05	29.5455	intron_trim	ENSBTAG00000011143
chr1	66958080	*	7.65216e-08	3.41258e-05	37.0038	*	3.87518e-11	5.71569e-08	43.3892	upstream	ENSBTAG00000021791
chr1	66964834	*	6.45264e-06	0.00120631	32.6087	*	8.4346e-06	0.00129574	32.5041	intron_trim	ENSBTAG00000021791
chr1	66984671	*	1.704e-09	1.48102e-06	41.0338	*	6.35205e-07	0.000164502	31.5356	intron_trim	ENSBTAG00000021791
chr1	67010950	*	0.000829995	0.0475751	27.5936	*	0.00011093	0.00972199	23.8077	upstream	ENSBTAG00000016656
chr1	67011009	*	0.00027135	0.0213405	28.6634	*	1.17492e-05	0.00168524	27.932	upstream	ENSBTAG00000016656
chr1	67024245	*	1.57415e-11	2.7868e-08	54.5339	*	3.40972e-13	1.06737e-09	50.1952	intron_trim	ENSBTAG00000016656
chr1	67422698	*	0.00138444	0.0674522	-29.1465	*	5.07356e-07	0.000137511	-33.6842	intron_trim	ENSBTAG00000018877
chr1	67482510	*	2.15708e-05	0.00311054	34.7126	*	3.10158e-07	9.24066e-05	39.6218	intron_trim	ENSBTAG00000018877
chr1	67768797	*	3.76e-06	0.000786878	38.5714	*	0.000909059	0.0465732	20.8428	intron_trim	ENSBTAG00000018777
chr1	67972684	*	6.94877e-06	0.00127863	31.0765	*	2.88521e-06	0.000551674	41.6667	IGR	IGR	IGR
chr1	68099006	*	3.04714e-06	0.000665286	-37.5516	*	2.37713e-06	0.000472783	-34.8101	IGR	IGR	IGR
chr1	68266715	*	8.245e-06	0.00146291	-36.4792	*	6.89194e-05	0.00673305	-31.599	IGR	IGR	IGR
chr1	68272706	*	1.5445e-05	0.00239556	34.7253	*	0.00060241	0.034623	27.5099	IGR	IGR	IGR
chr1	68465648	*	0.00201164	0.0865176	-22.2506	*	2.83358e-08	1.32283e-05	-30.9792	IGR	IGR	IGR
chr1	68705702	*	1.52465e-07	5.97046e-05	-39.9399	*	3.33471e-06	0.000619315	-36.5489	intron_trim	ENSBTAG00000002640
chr1	68788633	*	0.000614403	0.0384558	23.6842	*	8.5901e-06	0.00131471	23.5254	intron_trim	ENSBTAG00000002640
chr1	68793459	*	0.000194188	0.0166859	30.2332	*	1.33171e-06	0.000297497	30.3614	intron_trim	ENSBTAG00000002640
chr1	69190393	*	0.000480409	0.0322712	-26.9853	*	9.68227e-06	0.00144548	-28.5376	IGR	IGR	IGR
chr1	69325396	*	2.64495e-05	0.00364583	23.7802	*	1.12377e-11	2.03349e-08	35.9167	IGR	IGR	IGR
chr1	69521310	*	0.00229398	0.0942392	-20.5912	*	6.81485e-05	0.00667386	-23.9089	TSS	ENSBTAG00000000496
chr1	69610432	*	3.32796e-08	1.72383e-05	-45.0704	*	3.15835e-09	2.18888e-06	-40.4615	intron_trim	ENSBTAG00000000496
chr1	69801227	*	0.00102275	0.0549514	24.9451	*	2.94066e-11	4.53999e-08	50.3628	IGR	IGR	IGR
chr1	70024439	*	3.04459e-06	0.000664954	-43.7603	*	3.74916e-08	1.66465e-05	-41.2651	intron_trim	ENSBTAG00000006471
chr1	70141987	*	5.40876e-08	2.56953e-05	44.0927	*	1.89435e-05	0.002454	31.0407	intron_trim	ENSBTAG00000044172
chr1	70475360	*	8.11943e-05	0.00862796	30.3599	*	6.69009e-05	0.00657883	25.1994	exonic_part	ENSBTAG00000032819	ENSBTAT00000075287
chr1	70527716	*	2.39246e-05	0.00337159	32.6513	*	1.30834e-06	0.000293282	30.9743	IGR	IGR	IGR
chr1	70531861	*	0.00208399	0.0885513	-29.7386	*	7.52366e-05	0.00720248	-36.6667	IGR	IGR	IGR
chr1	70546956	*	0.000255549	0.0204185	-31.1241	*	0.00172692	0.0728403	-24.1883	IGR	IGR	IGR
chr1	70557623	*	1.81979e-10	2.26494e-07	-50.8546	*	0.000163851	0.0131072	-28.9542	IGR	IGR	IGR
chr1	70585003	*	0.000131024	0.0123963	25.7387	*	2.57101e-07	7.95151e-05	25.4307	IGR	IGR	IGR
chr1	70961495	*	2.41854e-05	0.00339971	-39.6307	*	2.58254e-10	2.74694e-07	-46.7105	intron_trim	ENSBTAG00000007577
chr1	71196023	*	0.000182844	0.0159387	-33.9303	*	5.05317e-05	0.00529233	-22.9205	IGR	IGR	IGR
chr1	71381122	*	0.00209032	0.0887055	26.3889	*	3.34022e-06	0.000620192	35.1852	intron_trim	ENSBTAG00000032674
chr1	72071191	*	5.44994e-05	0.00637219	30.4518	*	0.00123862	0.0579028	22.2707	exonic_part	ENSBTAG00000050331	ENSBTAT00000075771
chr1	72438643	*	2.1376e-05	0.00308822	33.3491	*	2.19103e-05	0.00275189	34.7077	intron_trim	ENSBTAG00000014564
chr1	72446185	*	5.71372e-06	0.00109579	40.3912	*	2.636e-05	0.00318513	29.3831	intron_trim	ENSBTAG00000014564
chr1	72468032	*	1.8531e-06	0.000447169	36.5676	*	2.44647e-06	0.000483861	31.7788	intron_trim	ENSBTAG00000014564
chr1	72470404	*	9.09033e-07	0.000253655	40.7559	*	0.00253881	0.0944073	24.6525	intron_trim	ENSBTAG00000014564
chr1	72472254	*	0.000269955	0.0212643	25.9725	*	4.43545e-05	0.00478117	20.4278	intron_trim	ENSBTAG00000014564
chr1	72540107	*	2.08957e-05	0.00303381	32.7097	*	3.51878e-05	0.00399272	31.1303	IGR	IGR	IGR
chr1	72566434	*	1.06634e-05	0.00179137	-39.4406	*	0.000692613	0.0383273	-24.9641	IGR	IGR	IGR
chr1	72577942	*	3.04833e-08	1.60774e-05	-39.3162	*	1.38657e-08	7.37068e-06	-33.4921	IGR	IGR	IGR
chr1	72931088	*	0.000331285	0.0246651	24.3258	*	2.08626e-06	0.000425763	25.3195	intron_trim	ENSBTAG00000002394
chr1	74071363	*	1.21251e-05	0.00197834	-27.1711	*	0.000135799	0.0113556	-26.0694	intron_trim	ENSBTAG00000018657
chr1	74197968	*	0.00112397	0.058574	23.4348	*	0.00209739	0.0830946	23.8249	IGR	IGR	IGR
chr1	74304862	*	1.55705e-06	0.000389989	39.6552	*	0.0018064	0.0751105	25.4815	IGR	IGR	IGR
chr1	74623301	*	1.00642e-06	0.000275043	-39.9153	*	3.22095e-08	1.46876e-05	-42.198	IGR	IGR	IGR
chr1	75175659	*	0.00109591	0.0575951	20.8027	*	0.00192489	0.0784057	20.1613	intron_trim	ENSBTAG00000012413
chr1	75485218	*	0.00103317	0.0553563	28.2792	*	1.14614e-07	4.14396e-05	37.619	IGR	IGR	IGR
chr1	75656167	*	0.000933126	0.0515699	29.1723	*	3.71967e-07	0.000106989	37.7028	IGR	IGR	IGR
chr1	75679100	*	4.18632e-07	0.000135152	38.6868	*	2.46443e-05	0.00302002	23.1105	IGR	IGR	IGR
chr1	76207481	*	3.39803e-07	0.00011415	-40.9664	*	0.000466782	0.0287329	-28.0394	IGR	IGR	IGR
chr1	76403764	*	1.77956e-06	0.000433411	-37.4531	*	6.55659e-05	0.00648046	-34.6305	IGR	IGR	IGR
chr1	76728645	*	1.5407e-07	6.01616e-05	39.3527	*	1.97648e-05	0.00253725	28.5714	IGR	IGR	IGR
chr1	76883706	*	6.93809e-05	0.0076447	-21.891	*	3.59947e-05	0.00406478	-22.3428	IGR	IGR	IGR
chr1	76892702	*	4.76011e-08	2.30747e-05	-48.2759	*	5.24891e-05	0.00545131	-28.6127	IGR	IGR	IGR
chr1	77304290	*	0.000195548	0.0167598	-31.3564	*	0.000527513	0.0314299	-32.1429	intron_trim	ENSBTAG00000021025
chr1	77320958	*	3.9048e-06	0.000811186	-39.1001	*	0.00084213	0.0440899	-30.2143	IGR	IGR	IGR
chr1	77356287	*	0.00117951	0.060553	-23.5827	*	7.18636e-05	0.00695494	-21.4881	IGR	IGR	IGR
chr1	77660243	*	3.491e-08	1.79163e-05	-41.8449	*	1.49558e-07	5.14381e-05	-32.6035	intron_trim	ENSBTAG00000015460
chr1	77874467	*	0.000387221	0.0276128	-29.2901	*	0.0024726	0.0927814	-25.2782	IGR	IGR	IGR
chr1	78960540	*	7.5565e-05	0.00816847	25.4016	*	5.71171e-05	0.00582149	20.4098	intron_trim	ENSBTAG00000044001
chr1	79103869	*	0.000451125	0.0308361	22.4334	*	7.34369e-08	2.88261e-05	24.188	intron_trim	ENSBTAG00000044001
chr1	79109534	*	0.000855491	0.0485811	-29.7584	*	5.86607e-06	0.000971218	-36.1631	intron_trim	ENSBTAG00000044001
chr1	79817658	*	0.000261434	0.0207674	24.8864	*	2.81371e-14	1.27259e-10	52.0151	IGR	IGR	IGR
chr1	79938436	*	3.48711e-06	0.000740746	-38.2119	*	1.18682e-08	6.48773e-06	-40.1154	IGR	IGR	IGR
chr1	80965787	*	0.000128978	0.012247	-29.1361	*	0.00105925	0.0518743	-25.9584	intron_trim	ENSBTAG00000005091
chr1	81019245	*	0.00067028	0.0409261	-23.1325	*	0.000364052	0.0239088	-25.1425	intron_trim	ENSBTAG00000005091
chr1	82195076	*	3.08092e-07	0.000105326	-23.6364	*	3.45765e-09	2.35535e-06	-21.4286	intron_trim	ENSBTAG00000005209
chr1	82382636	*	1.67749e-06	0.000414123	-37.2196	*	0.000869845	0.0451158	-21.7593	upstream	ENSBTAG00000050932
chr1	82698516	*	8.83981e-09	5.82904e-06	46.1279	*	4.8795e-05	0.00515248	25.1515	IGR	IGR	IGR
chr1	82762671	*	0.00250929	0.0999197	25.534	*	0.00148164	0.0655744	-26.1798	IGR	IGR	IGR
chr1	83103962	*	1.9218e-06	0.000460817	37.0746	*	0.00143847	0.0642503	20.3226	upstream	ENSBTAG00000039011
chr1	83112142	*	4.44005e-05	0.00543482	-21.0101	*	1.2908e-07	4.56088e-05	-28.3333	IGR	IGR	IGR
chr1	83830918	*	0.000123699	0.0118703	-27.6098	*	0.000337802	0.0226213	-28.0743	IGR	IGR	IGR
chr1	83963654	*	4.56378e-05	0.00555078	34.3716	*	2.79304e-05	0.00333307	29.2517	intron_trim	ENSBTAG00000006548
chr1	84765199	*	0.000385377	0.0275259	24.6469	*	0.000953215	0.0481443	25.6614	IGR	IGR	IGR
chr1	85102629	*	5.22497e-05	0.00616811	38.4138	*	2.42384e-12	5.61672e-09	52.406	IGR	IGR	IGR
chr1	85102667	*	0.001573	0.0734947	25.7024	*	5.56998e-10	5.20113e-07	45.8333	IGR	IGR	IGR
chr1	85590188	*	0.000802304	0.0464361	24.4869	*	3.30557e-05	0.00380198	33.0008	IGR	IGR	IGR
chr1	85712514	*	1.75703e-06	0.000429258	33.5749	*	4.23253e-07	0.000118653	43.8068	IGR	IGR	IGR
chr1	86219292	*	0.00135032	0.0663351	28.0741	*	0.000958414	0.0483262	20.012	IGR	IGR	IGR
chr1	86309369	*	0.000880285	0.0495391	-26.3884	*	0.000749989	0.0405708	-26	IGR	IGR	IGR
chr1	86528320	*	5.68389e-05	0.00657562	-27.5194	*	2.53253e-07	7.85463e-05	-33.2364	IGR	IGR	IGR
chr1	86528522	*	0.000609547	0.0382384	26.6485	*	0.000107005	0.00946099	31.4615	IGR	IGR	IGR
chr1	86571008	*	0.000689664	0.0417598	28.1053	*	0.00135352	0.0615901	22.5641	IGR	IGR	IGR
chr1	86683836	*	3.39609e-10	3.83643e-07	-53.1701	*	0.00014813	0.012131	-23.6467	IGR	IGR	IGR
chr1	86725715	*	3.90989e-08	1.96595e-05	-45.4289	*	5.05779e-11	7.10574e-08	-39.1964	IGR	IGR	IGR
chr1	86777222	*	8.81138e-10	8.54289e-07	42.4339	*	5.70083e-06	0.000948798	29.5846	IGR	IGR	IGR
chr1	86778181	*	5.43332e-10	5.66954e-07	44.7299	*	2.08863e-06	0.000426176	39.9384	IGR	IGR	IGR
chr1	87089945	*	1.10975e-07	4.60597e-05	-43.7704	*	4.39097e-05	0.00474339	-24.0498	intron_trim	ENSBTAG00000013219
chr1	87098891	*	7.80882e-05	0.00837804	-24.8826	*	5.67636e-08	2.33662e-05	-31.4053	intron_trim	ENSBTAG00000013219
chr1	87675696	*	0.000922217	0.0511537	-23.1815	*	3.44235e-05	0.00392473	-23.7765	intron_trim	ENSBTAG00000002767
chr1	88460796	*	0.000155617	0.0141122	-27.3284	*	0.000127072	0.010789	-20.1299	IGR	IGR	IGR	CpGI	236	12	5.02e-06
chr1	88560757	*	0.00104402	0.0557409	22.3843	*	3.16941e-05	0.00367823	25.9752	IGR	IGR	IGR
chr1	88564435	*	0.000329323	0.024559	25.0216	*	0.00059671	0.0343807	26.2088	IGR	IGR	IGR
chr1	88676222	*	0.000461125	0.0313336	27.1242	*	2.66769e-05	0.00321495	22.886	IGR	IGR	IGR
chr1	88694886	*	0.000395635	0.0280458	30.5871	*	0.000349171	0.0231823	27.9289	IGR	IGR	IGR
chr1	88703317	*	2.2902e-10	2.76336e-07	51.0507	*	0.000280346	0.0196722	30.1994	IGR	IGR	IGR
chr1	88736444	*	0.00183251	0.0813962	-23.4416	*	0.00100751	0.0500674	-24.6275	IGR	IGR	IGR
chr1	88742071	*	0.000127795	0.0121621	-35.0703	*	1.23855e-07	4.41377e-05	-47.0285	IGR	IGR	IGR
chr1	89064155	*	2.99102e-06	0.000655226	34.1566	*	2.11715e-10	2.3302e-07	32.1839	IGR	IGR	IGR
chr1	89238353	*	3.30013e-11	5.27191e-08	-38.7097	*	9.16933e-08	3.4545e-05	-33.3333	IGR	IGR	IGR
chr1	89275511	*	6.67461e-06	0.00123889	-31.8432	*	1.97476e-06	0.000407689	-23.3934	IGR	IGR	IGR
chr1	89329895	*	6.14445e-09	4.31689e-06	-36.9448	*	3.10861e-05	0.00362278	-24.2873	IGR	IGR	IGR
chr1	89329898	*	0.00135347	0.0664348	-23.3223	*	6.7177e-05	0.00659959	-22.9715	IGR	IGR	IGR
chr1	89642910	*	0.000167379	0.0149031	-33.8462	*	2.2923e-06	0.000459299	-35.8889	IGR	IGR	IGR
chr1	90381945	*	5.49371e-06	0.00106089	36.8534	*	1.37758e-06	0.000305551	27.0952	IGR	IGR	IGR
chr1	90397953	*	7.2795e-06	0.00132596	34.5117	*	8.65129e-06	0.00132228	35.6549	IGR	IGR	IGR
chr1	91267351	*	4.771e-05	0.00574536	29.7653	*	2.2299e-07	7.09879e-05	32.6898	IGR	IGR	IGR
chr1	91480136	*	0.000880791	0.0495599	20.9447	*	5.67049e-08	2.33471e-05	28.7302	intron_trim	ENSBTAG00000048493
chr1	92572381	*	6.74911e-10	6.79719e-07	46.5812	*	0.000397678	0.0255332	23.3912	IGR	IGR	IGR
chr1	92696477	*	2.86578e-07	9.93328e-05	30.6122	*	1.27198e-08	6.86075e-06	26.797	IGR	IGR	IGR
chr1	93071394	*	0.00243796	0.0980844	-29.0204	*	8.75185e-05	0.00810112	-27.6385	IGR	IGR	IGR
chr1	93203960	*	6.42968e-05	0.00721481	31.2076	*	0.000718442	0.0393378	21.1389	intron_trim	ENSBTAG00000031891
chr1	93987019	*	3.22352e-05	0.00424924	-30.3388	*	1.06972e-11	1.9516e-08	-44.8718	IGR	IGR	IGR
chr1	94212416	*	2.46765e-05	0.00345307	33.3593	*	0.00227264	0.0877224	28.5336	IGR	IGR	IGR
chr1	95104428	*	1.56072e-13	4.82438e-10	-44.3038	*	5.94426e-07	0.000155998	-32.3752	IGR	IGR	IGR
chr1	95198229	*	0.000457878	0.0311754	-31.4516	*	0.00138072	0.0624474	-26.3768	intron_trim	ENSBTAG00000019376
chr1	95267832	*	0.00220897	0.0919409	-20.3725	*	8.79498e-06	0.00133998	-25.4798	intron_trim	ENSBTAG00000019376
chr1	95296962	*	0.000106882	0.0106414	27.8856	*	0.00123921	0.0579213	24.9836	intron_trim	ENSBTAG00000019376
chr1	95500708	*	1.74052e-15	8.13945e-12	68.456	*	0.00101606	0.0503771	28.5714	IGR	IGR	IGR
chr1	95507337	*	1.62761e-07	6.28189e-05	43.3894	*	1.41921e-15	9.73887e-12	58.7222	IGR	IGR	IGR
chr1	95704577	*	0.00106901	0.0566571	-22.4176	*	1.00085e-06	0.000236881	-32.1251	IGR	IGR	IGR
chr1	95735055	*	8.18644e-05	0.00868087	33.3477	*	0.00179107	0.0746714	23.1975	IGR	IGR	IGR
chr1	95736098	*	2.00086e-05	0.00293475	36.0502	*	6.67553e-05	0.0065684	29.4643	IGR	IGR	IGR
chr1	95771259	*	5.338e-05	0.0062671	34.413	*	2.06511e-09	1.54177e-06	47.0527	intron_trim	ENSBTAG00000017490
chr1	95809351	*	0.000758239	0.0446051	28.8103	*	0.000508195	0.0305862	27.4494	intron_trim	ENSBTAG00000017490
chr1	95970955	*	1.43555e-11	2.56823e-08	51.9882	*	3.81091e-05	0.004249	30.3614	IGR	IGR	IGR
chr1	96060967	*	3.89905e-06	0.00081019	34.9153	*	3.23445e-05	0.00373744	26.6609	intron_trim	ENSBTAG00000049814
chr1	96089109	*	1.7453e-06	0.000427106	37.1805	*	5.38673e-09	3.39659e-06	31.5627	intron_trim	ENSBTAG00000049814
chr1	96120215	*	2.14118e-12	4.91398e-09	60.3641	*	9.03408e-05	0.00829667	20.5479	intron_trim	ENSBTAG00000049814
chr1	96148741	*	0.00137523	0.0671463	-27.2301	*	1.48994e-05	0.00203217	-37	IGR	IGR	IGR
chr1	96149287	*	3.26845e-12	7.07954e-09	45.8055	*	1.80262e-09	1.37958e-06	35.997	IGR	IGR	IGR
chr1	96171987	*	0.000148876	0.0136461	-25.6672	*	4.25001e-09	2.79416e-06	-35.9086	IGR	IGR	IGR
chr1	96181079	*	2.802e-06	0.000622501	39.187	*	0.000100406	0.00900379	28.9597	IGR	IGR	IGR
chr1	96348382	*	6.86342e-07	0.00020168	-36.2542	*	8.98824e-08	3.39806e-05	-42.9167	IGR	IGR	IGR
chr1	96359326	*	5.98466e-11	8.71241e-08	-53.5065	*	1.93427e-09	1.46265e-06	-40.5425	IGR	IGR	IGR
chr1	96368423	*	1.18401e-07	4.85161e-05	38.1348	*	1.46966e-11	2.54466e-08	44.3571	IGR	IGR	IGR
chr1	96453145	*	4.06766e-07	0.000132075	-40.8616	*	0.000178107	0.0139692	-26.6955	intron_trim	ENSBTAG00000005386
chr1	96458704	*	2.63277e-07	9.2741e-05	-29.7334	*	3.03025e-05	0.00355129	-23.8987	intron_trim	ENSBTAG00000005386
chr1	96504723	*	2.01319e-18	1.58561e-14	-57.8947	*	9.84223e-10	8.35508e-07	-27.7108	IGR	IGR	IGR
chr1	96507292	*	2.3922e-12	5.38524e-09	-41.25	*	5.14417e-11	7.21262e-08	-43.2099	IGR	IGR	IGR
chr1	96510271	*	0.00198086	0.0856179	-26.9585	*	8.96358e-08	3.39095e-05	-41.1303	IGR	IGR	IGR
chr1	96655254	*	8.24578e-05	0.00872796	34.7584	*	0.00155008	0.0676736	26.4735	IGR	IGR	IGR
chr1	96810149	*	0.00187225	0.0825962	-26.2363	*	0.00207406	0.0824695	-23.1666	IGR	IGR	IGR
chr1	96812426	*	5.34142e-05	0.00626951	-25.0588	*	0.00145171	0.0646497	-23.8448	IGR	IGR	IGR
chr1	96824957	*	9.25915e-06	0.001603	-35.3311	*	0.000254702	0.0183011	-33.5194	IGR	IGR	IGR
chr1	96854091	*	1.34181e-08	8.24528e-06	44.902	*	9.14951e-07	0.000220596	36.3884	IGR	IGR	IGR
chr1	96973296	*	0.000991532	0.0537744	-23.5294	*	0.000533105	0.0316772	-23.2369	intron_trim	ENSBTAG00000016323
chr1	97052402	*	1.22954e-10	1.60325e-07	59.5393	*	1.50603e-09	1.18685e-06	50.9579	intron_trim	ENSBTAG00000004154
chr1	97061860	*	3.20203e-11	5.13798e-08	45.4212	*	1.50782e-06	0.000328414	34.5881	IGR	IGR	IGR
chr1	97136402	*	0.000304815	0.0232208	-31.8822	*	0.0011998	0.0566146	-26.1074	IGR	IGR	IGR	CpGI	138	10	2.4e-06
chr1	97142982	*	0.00129569	0.0645195	-21.8589	*	5.74983e-06	0.000955507	-29.2633	intron_trim	ENSBTAG00000001403
chr1	97151107	*	1.07527e-10	1.43558e-07	-52.8771	*	9.95983e-08	3.69428e-05	-40.9624	intron_trim	ENSBTAG00000001403
chr1	97181236	*	5.15349e-10	5.43551e-07	42.4024	*	2.62659e-05	0.00317602	34.2202	IGR	IGR	IGR
chr1	97325216	*	0.000603683	0.0379802	28.7332	*	2.62717e-05	0.00317648	35.0885	IGR	IGR	IGR
chr1	97326233	*	1.6148e-07	6.24656e-05	45.4167	*	4.96657e-07	0.00013519	38.6364	IGR	IGR	IGR
chr1	97345264	*	3.63906e-07	0.000120606	44.1745	*	1.45119e-08	7.64415e-06	41.0649	IGR	IGR	IGR
chr1	97490381	*	3.54466e-07	0.000118008	44.1192	*	0.0001685	0.0133909	25.6944	IGR	IGR	IGR
chr1	97501907	*	0.00152885	0.0720936	22.004	*	0.000229264	0.016907	24.8094	IGR	IGR	IGR
chr1	97505697	*	1.67371e-05	0.00255049	39.0393	*	0.000497987	0.0301307	26.5806	IGR	IGR	IGR
chr1	97510594	*	0.000306353	0.0233051	29.144	*	0.000105098	0.00933136	27.5236	IGR	IGR	IGR
chr1	97538538	*	2.70059e-10	3.16968e-07	40.4668	*	0.00149565	0.0660014	23.7932	upstream	ENSBTAG00000006415
chr1	97850770	*	1.49335e-12	3.5771e-09	56.746	*	0.000165243	0.0131923	28.1569	IGR	IGR	IGR
chr1	97923307	*	4.62091e-10	4.95389e-07	40.7952	*	0.000194356	0.0149237	28.0012	IGR	IGR	IGR
chr1	98102974	*	8.12698e-07	0.000231769	32.2443	*	1.80861e-07	6.00042e-05	39.1795	IGR	IGR	IGR
chr1	98368783	*	3.27623e-08	1.70247e-05	49.5478	*	2.20179e-06	0.000444465	35.48	IGR	IGR	IGR
chr1	98375731	*	0.00127303	0.063776	-30.7308	*	8.35148e-05	0.0078115	-26.9363	IGR	IGR	IGR
chr1	98412746	*	3.05354e-10	3.51025e-07	53.4091	*	5.4771e-07	0.000146208	37.9024	IGR	IGR	IGR
chr1	98656240	*	6.27597e-06	0.00117974	-35.731	*	0.000593341	0.0342427	-26.6603	intron_trim	ENSBTAG00000054693
chr1	98736436	*	6.35443e-05	0.00715277	-37.8387	*	0.00131516	0.0603608	-23.7101	IGR	IGR	IGR
chr1	98808522	*	0.00230837	0.094641	-26.1404	*	0.000539516	0.0319543	-24.3412	IGR	IGR	IGR
chr1	98910877	*	0.000565628	0.0362608	26.5672	*	0.000836222	0.0438682	21.1475	IGR	IGR	IGR
chr1	98973910	*	0.000370462	0.0267537	30.1587	*	0.000598317	0.0344488	24.4277	IGR	IGR	IGR
chr1	99002026	*	2.18236e-06	0.000509982	36.57	*	2.89983e-09	2.03711e-06	42.3678	IGR	IGR	IGR
chr1	99021710	*	0.000229026	0.0188265	34.2628	*	3.02831e-05	0.00354936	29.6385	IGR	IGR	IGR
chr1	99021966	*	1.21232e-05	0.00197808	35.5072	*	5.78282e-05	0.00587739	24.2895	IGR	IGR	IGR
chr1	99071996	*	9.95989e-06	0.00169752	36.7739	*	1.08488e-05	0.00158294	30.4968	IGR	IGR	IGR
chr1	99116151	*	0.000493512	0.0328986	29.436	*	0.00062479	0.0355429	23.2381	IGR	IGR	IGR
chr1	99154100	*	2.8548e-07	9.90195e-05	30.8205	*	1.71648e-06	0.000364193	31.6758	IGR	IGR	IGR
chr1	99163297	*	0.00198356	0.0856914	22.898	*	1.93883e-08	9.69624e-06	42.4242	IGR	IGR	IGR
chr1	99201834	*	6.72072e-05	0.00746436	30.2317	*	2.65156e-05	0.00320007	25.9524	IGR	IGR	IGR
chr1	99220868	*	3.75693e-09	2.85899e-06	-40.2436	*	9.29538e-06	0.0013999	-31.4196	IGR	IGR	IGR
chr1	99222995	*	1.96082e-08	1.1239e-05	-44.7008	*	2.43852e-06	0.000482511	-35.173	IGR	IGR	IGR
chr1	99224919	*	0.000774935	0.0453119	30.4865	*	5.32992e-05	0.00551658	30.0888	IGR	IGR	IGR
chr1	99288141	*	0.000249896	0.0200853	27.4458	*	6.00565e-07	0.00015733	25.9615	IGR	IGR	IGR
chr1	99305251	*	6.94461e-07	0.000203614	28.4811	*	0.000161171	0.0129457	23.1141	IGR	IGR	IGR
chr1	99319523	*	3.37042e-06	0.000721744	31.8424	*	0.000495037	0.0300013	22.8946	IGR	IGR	IGR
chr1	99351274	*	0.000467573	0.0316491	24.0962	*	9.85349e-09	5.57145e-06	44.895	IGR	IGR	IGR
chr1	99400281	*	6.92054e-08	3.14305e-05	34.0171	*	2.39988e-06	0.000476416	27.9917	intron_trim	ENSBTAG00000018727
chr1	99517120	*	9.02547e-08	3.89495e-05	40.7828	*	0.000641876	0.0362473	20.594	IGR	IGR	IGR
chr1	99517248	*	0.000303034	0.0231322	29.1129	*	0.00117709	0.055868	26.0259	IGR	IGR	IGR
chr1	99627116	*	0.000467328	0.0316372	27.4615	*	0.00110557	0.053449	22.0385	IGR	IGR	IGR
chr1	99748883	*	0.000319591	0.0240238	30.2036	*	9.20534e-06	0.00138957	35.098	intron_trim	ENSBTAG00000031709
chr1	99846657	*	8.06256e-08	3.55509e-05	52.9838	*	0.000414886	0.0263447	28.3117	intron_trim	ENSBTAG00000031618
chr1	99936235	*	6.89088e-06	0.00127041	29.5455	*	1.2111e-05	0.00172661	31.8485	intron_trim	ENSBTAG00000031618
chr1	100065080	*	0.00025821	0.0205797	31.0942	*	0.000980978	0.0491344	23.8126	IGR	IGR	IGR
chr1	100251205	*	0.00067682	0.0412063	29.8246	*	3.09318e-07	9.2195e-05	45.7692	IGR	IGR	IGR
chr1	100405186	*	0.000892067	0.0499972	29.4419	*	0.00135342	0.0615872	20.8492	IGR	IGR	IGR
chr1	100472861	*	0.00067149	0.0409779	28.6154	*	0.000355336	0.023484	28.6517	IGR	IGR	IGR
chr1	100544368	*	0.00232334	0.0950208	24.4848	*	0.000358712	0.0236501	27.7273	IGR	IGR	IGR
chr1	100704227	*	0.00103021	0.0552414	-30.3958	*	0.000181298	0.0141589	-33.67	IGR	IGR	IGR	CpGI	228	12	3.61e-06
chr1	100898690	*	0.000149472	0.0136883	-24.697	*	7.741e-08	3.00803e-05	-32.9556	IGR	IGR	IGR
chr1	100898739	*	8.2157e-05	0.00870246	32.4653	*	2.3404e-06	0.000466993	37.6028	IGR	IGR	IGR
chr1	101054692	*	4.79415e-05	0.00576544	27.4484	*	4.63557e-06	0.000804498	37.6906	IGR	IGR	IGR
chr1	101057405	*	7.05358e-06	0.00129314	31.3497	*	3.23535e-10	3.32328e-07	33.6008	IGR	IGR	IGR
chr1	101086820	*	0.000133461	0.0125749	29.4156	*	4.65224e-05	0.00496454	30.3922	IGR	IGR	IGR
chr1	101179056	*	0.00122728	0.0622008	26.7989	*	1.69421e-05	0.00224794	32.4813	IGR	IGR	IGR
chr1	101182940	*	2.17789e-05	0.00313343	29.2523	*	9.02554e-05	0.00829088	25.303	IGR	IGR	IGR
chr1	101182951	*	6.65605e-17	4.15023e-13	64.8551	*	7.58631e-11	9.95848e-08	46.9101	IGR	IGR	IGR
chr1	101453189	*	7.14526e-06	0.00130636	36.4548	*	0.00178871	0.074601	23.8488	IGR	IGR	IGR
chr1	101492196	*	0.000134162	0.0126242	28.2609	*	0.000318574	0.0216569	24.4649	IGR	IGR	IGR
chr1	101562727	*	1.22179e-08	7.63413e-06	-37.156	*	2.65646e-07	8.157e-05	-29.5707	intron_trim	ENSBTAG00000011139
chr1	101647782	*	2.31632e-07	8.34762e-05	38.9403	*	3.92183e-07	0.000111599	27.3369	IGR	IGR	IGR
chr1	101657995	*	8.36562e-13	2.14754e-09	-48.1477	*	7.688e-16	5.75362e-12	-46.505	IGR	IGR	IGR
chr1	102102249	*	0.000315643	0.0238114	-35.9937	*	2.33953e-13	7.78413e-10	-55.2157	IGR	IGR	IGR
chr1	102227899	*	4.08992e-06	0.000841602	31.1702	*	3.51697e-08	1.57943e-05	42.029	IGR	IGR	IGR
chr1	102363396	*	0.000172221	0.015233	29.8326	*	0.00024081	0.0175428	24.647	intron_trim	ENSBTAG00000006975
chr1	102484309	*	0.00072643	0.0433069	26.8398	*	5.79623e-05	0.00588837	27.2844	IGR	IGR	IGR
chr1	102650766	*	0.000461953	0.0313777	20.4938	*	5.75055e-07	0.000151928	24.478	IGR	IGR	IGR
chr1	102755277	*	3.57945e-06	0.000755974	34.6591	*	5.21315e-08	2.18023e-05	40.4808	IGR	IGR	IGR
chr1	102800598	*	6.8552e-13	1.7979e-09	55.9885	*	1.00995e-08	5.68158e-06	39.3939	IGR	IGR	IGR
chr1	102802429	*	2.39024e-06	0.000548136	30.4529	*	3.05016e-07	9.11626e-05	34.0194	IGR	IGR	IGR
chr1	102803330	*	0.0019326	0.0842882	25	*	7.56813e-06	0.0011899	26.4354	IGR	IGR	IGR
chr1	102833663	*	0.000146759	0.0134964	25.3333	*	7.7986e-05	0.00740634	28.6058	IGR	IGR	IGR
chr1	103104149	*	0.00248487	0.0992987	25.9321	*	5.86713e-06	0.000971358	30.7143	IGR	IGR	IGR
chr1	103211774	*	1.37466e-06	0.000353548	38.3272	*	4.4689e-08	1.92322e-05	39.7426	IGR	IGR	IGR
chr1	103623288	*	0.000194672	0.0167118	23.914	*	4.20099e-07	0.000117923	35.7417	IGR	IGR	IGR
chr1	103935884	*	0.000327678	0.0244636	-28.2778	*	2.00452e-05	0.00256572	-35.0053	IGR	IGR	IGR
chr1	103935908	*	0.000218103	0.0181654	-28.4382	*	1.50595e-05	0.0020491	-36.8304	IGR	IGR	IGR
chr1	103983693	*	4.89718e-05	0.00586084	-24.2982	*	1.01807e-07	3.76026e-05	-30.4127	IGR	IGR	IGR
chr1	104179505	*	0.000105814	0.0105617	30.597	*	0.00106906	0.0522071	27.1207	IGR	IGR	IGR
chr1	104214119	*	1.78878e-07	6.77684e-05	43.0802	*	5.72351e-10	5.31829e-07	45.5478	IGR	IGR	IGR
chr1	104370788	*	0.000625899	0.0389839	26.6733	*	0.000255941	0.0183666	27.4214	IGR	IGR	IGR
chr1	104879987	*	1.47362e-12	3.53501e-09	-59.2731	*	1.73194e-10	1.97149e-07	-47.2252	IGR	IGR	IGR
chr1	105171738	*	5.59636e-07	0.000171047	-41.4394	*	0.000178959	0.0140205	-26.862	IGR	IGR	IGR
chr1	105172048	*	5.71854e-06	0.00109647	-34.6023	*	0.000496283	0.0300567	-22.5792	IGR	IGR	IGR
chr1	105235061	*	1.21201e-05	0.00197765	36.5902	*	0.000208487	0.0157386	31.4843	IGR	IGR	IGR
chr1	105291957	*	0.000401843	0.0283684	-26.39	*	7.62274e-05	0.00727623	-29.9603	IGR	IGR	IGR
chr1	105379307	*	2.47928e-07	8.82939e-05	33.3188	*	2.30904e-09	1.68988e-06	36.6374	IGR	IGR	IGR
chr1	105405862	*	1.42788e-07	5.65417e-05	-30.9091	*	1.0456e-05	0.0015369	-34.4444	IGR	IGR	IGR
chr1	105484871	*	3.01493e-05	0.00403555	29.7157	*	2.80449e-06	0.000539459	30.3205	IGR	IGR	IGR
chr1	105561396	*	6.77592e-16	3.50008e-12	-53.368	*	3.15297e-12	7.0107e-09	-54.956	IGR	IGR	IGR
chr1	105571242	*	9.27674e-05	0.00954923	35.4978	*	1.9031e-08	9.55062e-06	45.4938	IGR	IGR	IGR
chr1	105577372	*	2.83886e-08	1.51692e-05	41.8033	*	2.81884e-06	0.000541647	35.4839	IGR	IGR	IGR
chr1	105578376	*	0.000888952	0.0498749	26.1847	*	3.82594e-05	0.00426176	31.8327	IGR	IGR	IGR
chr1	105578414	*	0.00141355	0.0683972	25.4873	*	0.00140696	0.0632656	22.9701	IGR	IGR	IGR
chr1	105591188	*	1.19281e-08	7.4895e-06	39.2874	*	3.53922e-05	0.00401054	26.3028	IGR	IGR	IGR
chr1	105594517	*	0.000101248	0.0102075	23.3889	*	1.42155e-05	0.00195893	24.4056	IGR	IGR	IGR
chr1	105619780	*	5.92314e-05	0.00678453	32.8571	*	0.000599476	0.034499	21.1373	IGR	IGR	IGR
chr1	105635817	*	3.68524e-09	2.8137e-06	44.3423	*	0.00013477	0.0112895	22.4192	IGR	IGR	IGR
chr1	105676505	*	0.000571876	0.0365531	31.5652	*	0.00232205	0.0889743	23.5935	IGR	IGR	IGR
chr1	105680934	*	2.24913e-05	0.0032133	30.978	*	4.13671e-11	6.01571e-08	41.8756	IGR	IGR	IGR
chr1	105681150	*	1.02239e-06	0.000278698	35.9221	*	5.07374e-11	7.12513e-08	46.5147	IGR	IGR	IGR
chr1	105686698	*	2.85727e-05	0.00387095	33.0519	*	0.000214953	0.0161062	28.0221	IGR	IGR	IGR
chr1	105793096	*	4.06233e-05	0.0050754	31.0526	*	4.60142e-06	0.000799873	27.3749	IGR	IGR	IGR
chr1	105882087	*	4.93158e-05	0.00589149	-35.5054	*	2.06248e-11	3.36631e-08	-55.2936	intron_trim	ENSBTAG00000018489
chr1	105884845	*	2.1182e-05	0.00306541	-33.3061	*	3.30941e-10	3.38523e-07	-47.8254	intron_trim	ENSBTAG00000018489
chr1	105885882	*	5.12564e-06	0.0010054	-38.2499	*	9.24883e-08	3.47888e-05	-39.8931	intron_trim	ENSBTAG00000018489
chr1	105888382	*	1.61429e-05	0.00247849	34.5098	*	0.000102881	0.00917813	33.0189	intron_trim	ENSBTAG00000018489
chr1	105962129	*	4.31358e-14	1.54777e-10	58.3333	*	0.00021267	0.0159732	26.7396	IGR	IGR	IGR
chr1	106012642	*	2.80225e-05	0.00381072	29.1806	*	0.000729658	0.0397785	22.7564	IGR	IGR	IGR
chr1	106015881	*	0.000209462	0.0176257	-33.2122	*	1.99035e-05	0.0025511	-33.3333	IGR	IGR	IGR
chr1	106041597	*	9.29932e-22	1.0729e-17	75.8569	*	2.2983e-06	0.0004603	35.7143	intron_trim	ENSBTAG00000049223
chr1	106042759	*	4.38257e-09	3.25478e-06	48.6574	*	2.10376e-06	0.000428598	37.6744	intron_trim	ENSBTAG00000049223
chr1	106174319	*	3.6304e-08	1.84851e-05	-27.2727	*	2.24717e-07	7.14266e-05	-31.0811	intron_trim	ENSBTAG00000016228
chr1	106194554	*	2.02541e-10	2.482e-07	-60.8796	*	7.61342e-14	2.99822e-10	-53.8946	IGR	IGR	IGR
chr1	106196930	*	3.73e-14	1.34884e-10	-58.475	*	4.07662e-08	1.78396e-05	-40.959	IGR	IGR	IGR
chr1	106232657	*	3.02349e-07	0.00010376	43.0542	*	6.71531e-05	0.00659792	25.5978	IGR	IGR	IGR
chr1	106249071	*	1.12822e-07	4.66399e-05	-47.1429	*	1.42345e-06	0.00031368	-30.141	IGR	IGR	IGR
chr1	106399796	*	0.00122015	0.0619511	-23.2456	*	1.11738e-05	0.0016206	-22.5352	IGR	IGR	IGR
chr1	106430958	*	4.86395e-06	0.00096481	-29.3311	*	1.01507e-08	5.70528e-06	-31.7804	intron_trim	ENSBTAG00000001274
chr1	106440885	*	2.93463e-10	3.39194e-07	47.7078	*	7.05358e-06	0.00112504	25.2976	intron_trim	ENSBTAG00000001274
chr1	106685522	*	3.92667e-09	2.96862e-06	-43.5859	*	2.16359e-05	0.00272485	-28.4814	intron_trim	ENSBTAG00000001274
chr1	106758135	*	2.32818e-06	0.000536906	-34.877	*	1.27239e-08	6.86215e-06	-42.5	IGR	IGR	IGR
chr1	106840602	*	1.29661e-09	1.17764e-06	-53.2254	*	0.000284572	0.0198934	-30.0351	IGR	IGR	IGR
chr1	106847869	*	2.41066e-06	0.0005517	-39.0308	*	9.66087e-08	3.60511e-05	-38.0952	IGR	IGR	IGR
chr1	106848315	*	3.50547e-06	0.000743965	39.4419	*	0.00156769	0.0681817	20.8632	IGR	IGR	IGR
chr1	106908185	*	0.000196817	0.016836	26.5857	*	0.000262501	0.0187159	27.5613	IGR	IGR	IGR
chr1	107204546	*	2.81977e-05	0.00382954	-28.5738	*	1.35049e-06	0.000300806	-29.3256	intron_trim	ENSBTAG00000031572
chr1	107300520	*	6.57438e-13	1.73318e-09	52.2944	*	5.2448e-08	2.19105e-05	42.8762	IGR	IGR	IGR
chr1	107307927	*	9.91456e-05	0.0100364	29.3808	*	8.00041e-09	4.69555e-06	41.2203	IGR	IGR	IGR
chr1	107345546	*	1.43163e-05	0.00225949	30.5847	*	0.00128646	0.0594469	20.0249	IGR	IGR	IGR
chr1	107346197	*	1.21395e-05	0.00198012	31.6694	*	4.83706e-05	0.00511742	35.5634	IGR	IGR	IGR
chr1	107351482	*	1.54866e-05	0.0024007	28.9312	*	5.37251e-06	0.000904695	27.992	IGR	IGR	IGR
chr1	107375150	*	0.00144829	0.0694989	20.6993	*	2.12248e-05	0.00268444	26.6923	IGR	IGR	IGR
chr1	107409227	*	0.000879601	0.0495147	31.4815	*	0.00190848	0.0779435	27.0337	intron_trim	ENSBTAG00000052570
chr1	107498439	*	1.40113e-06	0.000358995	47.2826	*	0.000553029	0.0325458	30.7781	IGR	IGR	IGR
chr1	107512040	*	0.000382994	0.0273936	-29.0909	*	2.70948e-07	8.28843e-05	-42.3315	IGR	IGR	IGR
chr1	107518343	*	1.7822e-05	0.0026781	-32.4651	*	0.00203676	0.0814623	-22.3485	IGR	IGR	IGR
chr1	107755557	*	1.52219e-07	5.96286e-05	42.4159	*	6.42933e-10	5.86149e-07	42.9412	IGR	IGR	IGR
chr1	107773114	*	0.000106003	0.0105772	34.8268	*	2.70198e-10	2.85412e-07	43.4378	IGR	IGR	IGR
chr1	107800959	*	1.82973e-06	0.000442789	-35.5666	*	0.00126987	0.0589059	-28.0051	IGR	IGR	IGR
chr1	107856350	*	9.32341e-22	1.07324e-17	77.4229	*	2.2577e-19	4.14137e-15	67.3913	IGR	IGR	IGR
chr1	107892389	*	4.00851e-29	8.8675e-25	81.1881	*	8.64957e-20	1.7242e-15	67.6393	IGR	IGR	IGR
chr1	107898530	*	2.9636e-10	3.42e-07	46.4441	*	5.49837e-06	0.000921502	29.6703	IGR	IGR	IGR
chr1	107910990	*	4.41589e-06	0.000894924	44.9275	*	0.000250418	0.0180721	30.8889	IGR	IGR	IGR
chr1	107923228	*	1.14511e-09	1.06139e-06	47.9148	*	1.6037e-06	0.000345038	34.0794	IGR	IGR	IGR
chr1	107926311	*	6.50505e-11	9.33642e-08	54.6076	*	8.68302e-06	0.00132629	34.3896	IGR	IGR	IGR
chr1	107937052	*	1.30239e-10	1.68528e-07	54.4513	*	0.000436219	0.0273176	24.848	IGR	IGR	IGR
chr1	107974251	*	3.12052e-08	1.63851e-05	45.2381	*	8.06639e-05	0.00760312	32.2762	IGR	IGR	IGR
chr1	107994470	*	5.1174e-07	0.000159133	38.2591	*	7.13324e-17	7.0531e-13	59.0517	IGR	IGR	IGR
chr1	107995448	*	3.85335e-07	0.000126367	38.6905	*	5.51132e-06	0.000923272	27.926	IGR	IGR	IGR
chr1	108153117	*	5.91456e-05	0.00677668	29	*	0.00220244	0.0858749	22.1528	IGR	IGR	IGR
chr1	108345841	*	7.8754e-15	3.21331e-11	66.6311	*	1.02051e-09	8.60382e-07	43.9974	IGR	IGR	IGR
chr1	108351693	*	7.63085e-14	2.56953e-10	60.2885	*	3.17325e-09	2.19761e-06	46.1622	IGR	IGR	IGR
chr1	108357857	*	3.92384e-10	4.3315e-07	58.8277	*	1.65355e-16	1.48886e-12	66.7712	IGR	IGR	IGR
chr1	108372154	*	0.00225672	0.0932563	24.2601	*	0.000137093	0.0114344	27.5018	IGR	IGR	IGR
chr1	108450528	*	1.46066e-07	5.76198e-05	-44.3011	*	1.21353e-11	2.166e-08	-58.3612	IGR	IGR	IGR
chr1	108472060	*	2.28073e-16	1.2752e-12	-72.0376	*	9.38529e-17	8.99235e-13	-63.205	IGR	IGR	IGR
chr1	108477435	*	5.53629e-17	3.50792e-13	59.2181	*	6.05482e-11	8.26964e-08	44.1206	IGR	IGR	IGR
chr1	108521438	*	6.79621e-08	3.0982e-05	-48.5064	*	6.29707e-08	2.54294e-05	-41.8011	IGR	IGR	IGR
chr1	108586464	*	1.66892e-07	6.40862e-05	-39.5859	*	6.14519e-05	0.00616112	-24.5431	IGR	IGR	IGR
chr1	108586583	*	1.05746e-07	4.42682e-05	39.2857	*	0.00252827	0.0941624	23.3187	IGR	IGR	IGR
chr1	108601540	*	6.06064e-05	0.00690322	39.3391	*	0.000337283	0.0225949	27.4855	IGR	IGR	IGR
chr1	108671943	*	1.02457e-05	0.00173545	-26.7451	*	4.95404e-09	3.17387e-06	-36.6709	IGR	IGR	IGR
chr1	108677743	*	1.27704e-09	1.16298e-06	-48.2517	*	9.00674e-06	0.00136593	-29.3233	IGR	IGR	IGR
chr1	108679456	*	0.00018313	0.015957	-26.7857	*	3.36286e-11	5.07228e-08	-45.9341	IGR	IGR	IGR
chr1	108704746	*	0.00110713	0.0580047	-22.6751	*	7.13216e-06	0.00113507	-30.9091	upstream	ENSBTAG00000009263
chr1	108770908	*	0.00203493	0.0871596	-26.546	*	4.21722e-05	0.00459617	-28.3734	IGR	IGR	IGR
chr1	108777674	*	0.000762949	0.0448015	21.1523	*	8.57218e-05	0.00797144	20.4082	IGR	IGR	IGR
chr1	108864783	*	4.50292e-16	2.40913e-12	-64.8188	*	1.25569e-10	1.51119e-07	-47.755	intron_trim	ENSBTAG00000027795
chr1	108876337	*	2.89893e-06	0.000639457	39.4327	*	0.000289527	0.020153	23.42	intron_trim	ENSBTAG00000027795
chr1	108889082	*	1.75553e-05	0.00264647	-35.9016	*	9.43149e-11	1.19376e-07	-54.7471	intron_trim	ENSBTAG00000027795
chr1	108889850	*	4.44592e-09	3.29413e-06	-35	*	7.30647e-11	9.65216e-08	-47.5683	intron_trim	ENSBTAG00000027795
chr1	108890051	*	4.64294e-07	0.000146956	-28.223	*	1.20499e-07	4.31778e-05	-33.9072	intron_trim	ENSBTAG00000027795
chr1	108899530	*	0.00187268	0.082601	-20.9184	*	0.000165479	0.0132066	-22.3561	intron_trim	ENSBTAG00000027795
chr1	108968399	*	5.86426e-09	4.15029e-06	-34.8837	*	2.19317e-09	1.61866e-06	-35.9445	intron_trim	ENSBTAG00000031561
chr1	108993236	*	1.59904e-06	0.000398525	37.828	*	3.08474e-09	2.14637e-06	42.4866	intron_trim	ENSBTAG00000031561
chr1	109115251	*	0.000945523	0.0520442	22.2145	*	7.31839e-10	6.52981e-07	35.877	intron_trim	ENSBTAG00000031561
chr1	109152716	*	0.000481006	0.0322981	26.1538	*	1.50247e-12	3.75022e-09	51.4815	intron_trim	ENSBTAG00000031561
chr1	109190297	*	0.000453144	0.0309401	21.7537	*	2.61612e-08	1.23892e-05	32.3082	intron_trim	ENSBTAG00000031561
chr1	109432510	*	2.66328e-06	0.000598109	36.7944	*	2.37242e-07	7.45207e-05	36.4596	IGR	IGR	IGR
chr1	109443009	*	4.96303e-07	0.000155176	42.9825	*	4.25687e-08	1.84878e-05	35.4473	IGR	IGR	IGR
chr1	109466965	*	1.11893e-06	0.000299495	-40.2487	*	2.32546e-12	5.42465e-09	-54.1063	IGR	IGR	IGR
chr1	109499473	*	0.000220141	0.0182902	32.7555	*	8.64649e-07	0.000210942	33.5556	IGR	IGR	IGR
chr1	109528291	*	1.12768e-06	0.000301393	36.7424	*	9.93272e-06	0.0014751	26.355	IGR	IGR	IGR
chr1	109535945	*	3.95317e-06	0.000818928	30.8081	*	0.000211611	0.0159127	20.3901	IGR	IGR	IGR
chr1	109945792	*	1.84562e-07	6.94871e-05	-44.0678	*	0.00150104	0.0661686	-27.0707	IGR	IGR	IGR	CpGI	121	9	7.84e-06
chr1	110187348	*	3.46368e-07	0.000115866	38.003	*	7.72897e-05	0.00735426	25.3751	intron_trim	ENSBTAG00000024643
chr1	110302943	*	6.49583e-06	0.001213	-34.0278	*	1.466e-07	5.05909e-05	-34.293	intron_trim	ENSBTAG00000024643
chr1	110327023	*	5.59011e-10	5.8116e-07	-52.5794	*	0.00136306	0.0618846	-28.6423	intron_trim	ENSBTAG00000024643
chr1	110388554	*	3.0068e-05	0.00402774	-36.2388	*	2.63998e-07	8.11814e-05	-40.1429	IGR	IGR	IGR
chr1	110471400	*	5.96551e-09	4.21152e-06	44.2097	*	1.98311e-06	0.000409109	37.9418	IGR	IGR	IGR
chr1	110495655	*	3.08302e-08	1.62301e-05	-40.2492	*	2.0196e-09	1.51359e-06	-37.9643	IGR	IGR	IGR
chr1	110689479	*	5.00535e-05	0.00596128	29.2664	*	0.000100341	0.00899986	25.5203	IGR	IGR	IGR
chr1	110983963	*	2.56615e-16	1.42539e-12	-60.6605	*	1.8953e-10	2.12631e-07	-55.4186	IGR	IGR	IGR
chr1	111147826	*	2.75055e-07	9.61178e-05	44.4834	*	1.23091e-07	4.39277e-05	37.5674	intron_trim	ENSBTAG00000018465
chr1	111205261	*	8.0422e-06	0.00143496	-37.5	*	5.86744e-07	0.00015435	-34.3165	intron_trim	ENSBTAG00000018465
chr1	111208525	*	0.00100685	0.0543452	-28.5211	*	2.82592e-06	0.000542757	-41.5057	intron_trim	ENSBTAG00000018465
chr1	111358281	*	0.00238502	0.0966998	23.0274	*	1.81374e-08	9.17938e-06	42.6339	intron_trim	ENSBTAG00000018465
chr1	111358519	*	4.15415e-06	0.00085244	33.406	*	4.36758e-05	0.0047245	26.036	intron_trim	ENSBTAG00000018465
chr1	111359074	*	6.39606e-07	0.000190588	-35.4444	*	0.000106208	0.00940661	-26.5688	intron_trim	ENSBTAG00000018465
chr1	111401601	*	7.01031e-05	0.00770819	-27.4948	*	1.01166e-08	5.68855e-06	-33.4999	intron_trim	ENSBTAG00000018465
chr1	111572375	*	2.09497e-06	0.000493354	43.9271	*	0.00022447	0.0166407	31.283	IGR	IGR	IGR
chr1	111573138	*	2.37663e-06	0.000545483	45.3471	*	2.53093e-05	0.0030853	33.6287	IGR	IGR	IGR
chr1	111777734	*	4.89239e-06	0.000969296	-38.4199	*	0.000127682	0.0108286	-28.0444	intron_trim	ENSBTAG00000013013
chr1	111827415	*	0.000179539	0.015719	-35.1623	*	1.0436e-07	3.83761e-05	-37.0833	upstream	ENSBTAG00000014318
chr1	111950235	*	0.00112139	0.058484	25.8553	*	0.00220933	0.0860617	24.7885	intron_trim	ENSBTAG00000008307
chr1	112159077	*	0.000695345	0.0420004	28.9637	*	0.00125391	0.0583917	26.7273	intron_trim	ENSBTAG00000008307
chr1	112235913	*	6.12167e-13	1.62988e-09	-62.1736	*	6.57825e-07	0.000169142	-34.1724	IGR	IGR	IGR
chr1	112239447	*	1.8167e-07	6.86422e-05	-44.7172	*	9.54062e-05	0.00865694	-26.3129	IGR	IGR	IGR
chr1	112245682	*	6.93101e-06	0.00127633	-30.7576	*	0.00227599	0.0878073	-22.6686	IGR	IGR	IGR
chr1	112265533	*	3.35878e-06	0.000719766	-37.3823	*	0.00166468	0.0710018	-20.294	IGR	IGR	IGR
chr1	112450004	*	0.00011952	0.0115739	-31.982	*	0.00270033	0.0983846	-20.4868	IGR	IGR	IGR
chr1	112480406	*	0.00163511	0.0753989	-29.9298	*	0.000477986	0.0292391	-25.3667	intron_trim	ENSBTAG00000002075
chr1	112482423	*	6.56999e-06	0.00122389	-31.7062	*	0.000102632	0.00916008	-27.3967	intron_trim	ENSBTAG00000002075
chr1	112517693	*	6.88996e-10	6.92807e-07	-36.2013	*	1.6239e-10	1.86946e-07	-43.4409	intron_trim	ENSBTAG00000002075
chr1	112876696	*	5.15122e-05	0.00609815	-34.5392	*	0.000557044	0.0327134	-27.5471	IGR	IGR	IGR
chr1	113015743	*	5.9022e-09	4.17377e-06	-50.9524	*	3.02684e-05	0.00354808	-30.8634	IGR	IGR	IGR
chr1	113031163	*	1.79528e-06	0.000436425	-36.1111	*	2.44267e-07	7.62554e-05	-33.0802	IGR	IGR	IGR
chr1	113044322	*	1.13798e-05	0.00188386	-41.1681	*	1.86938e-05	0.00242925	-29.5545	IGR	IGR	IGR
chr1	113105491	*	8.03571e-06	0.00143408	-39.7629	*	3.11048e-05	0.00362442	-33.4294	IGR	IGR	IGR
chr1	113106254	*	1.49953e-10	1.90788e-07	-51.6301	*	2.37747e-09	1.73048e-06	-45.0314	IGR	IGR	IGR
chr1	113123999	*	1.94528e-06	0.000464963	-34.523	*	4.12649e-06	0.000733806	-35.8934	IGR	IGR	IGR
chr1	113189013	*	1.73627e-05	0.0026235	-30.8631	*	3.11564e-05	0.00362926	-22.619	IGR	IGR	IGR
chr1	113257217	*	1.68277e-06	0.000415244	-37.4207	*	0.00050079	0.030262	-24.8871	intron_trim	ENSBTAG00000006147
chr1	113406363	*	6.39921e-07	0.000190627	-43.75	*	8.74165e-08	3.32237e-05	-42.2109	intron_trim	ENSBTAG00000013439
chr1	113409851	*	2.13779e-05	0.00308841	-31.5283	*	4.09617e-08	1.79075e-05	-35.1852	intron_trim	ENSBTAG00000013439
chr1	113587217	*	8.49284e-07	0.000239731	-23.0769	*	2.76647e-06	0.000533709	-21.6867	IGR	IGR	IGR
chr1	113602445	*	6.95821e-10	6.98014e-07	-50.5726	*	0.00215819	0.0847306	-22.449	IGR	IGR	IGR
chr1	113647620	*	4.24141e-10	4.61511e-07	55.7665	*	3.3764e-12	7.42678e-09	51.033	IGR	IGR	IGR
chr1	113729437	*	0.000323308	0.0242332	-28.0864	*	5.01303e-06	0.000857	-31.2281	IGR	IGR	IGR
chr1	113797698	*	0.000460886	0.0313208	-32.6379	*	3.58843e-05	0.00405448	-34.8218	IGR	IGR	IGR
chr1	113999662	*	1.08706e-06	0.000292719	-40.5625	*	9.06221e-06	0.00137243	-34.7222	IGR	IGR	IGR
chr1	114008749	*	7.0267e-07	0.000205695	-47.9167	*	0.00100523	0.0499893	-24.3258	IGR	IGR	IGR
chr1	114029219	*	7.90262e-06	0.00141589	-36.4167	*	0.00142433	0.063804	-23.3333	IGR	IGR	IGR
chr1	114047061	*	2.58405e-06	0.000584039	-42.8309	*	0.00230998	0.0886718	-22.6006	IGR	IGR	IGR
chr1	114075984	*	0.000491564	0.0327988	-32.8342	*	9.76877e-05	0.00881309	-32.5918	IGR	IGR	IGR
chr1	114122242	*	0.00046449	0.0315042	-24.7224	*	8.42116e-09	4.89754e-06	-32.8592	IGR	IGR	IGR
chr1	114130728	*	2.16446e-05	0.00311826	-36.9697	*	0.000502467	0.0303335	-33.2421	IGR	IGR	IGR
chr1	114217723	*	0.000360455	0.0262168	28.9328	*	0.00189362	0.0775579	21.9496	IGR	IGR	IGR
chr1	114314089	*	7.7864e-05	0.00836024	30.1075	*	1.16342e-07	4.19572e-05	40.6036	IGR	IGR	IGR
chr1	114442101	*	1.62154e-07	6.26549e-05	40.4444	*	6.18094e-05	0.00618917	27.8431	IGR	IGR	IGR
chr1	114458231	*	2.37155e-08	1.31471e-05	-45.7306	*	1.62932e-06	0.000349491	-28.8462	IGR	IGR	IGR
chr1	114504598	*	4.52017e-12	9.37576e-09	-61.9672	*	7.09275e-08	2.80256e-05	-42.3816	IGR	IGR	IGR
chr1	114575410	*	5.78033e-07	0.000175625	41.1507	*	5.07414e-05	0.0053092	28.7391	IGR	IGR	IGR
chr1	114606184	*	6.06025e-08	2.82031e-05	40.5242	*	1.11308e-14	5.77557e-11	57.624	IGR	IGR	IGR
chr1	114696039	*	6.26061e-08	2.89924e-05	-41.6198	*	0.00167818	0.0714102	-21.36	IGR	IGR	IGR
chr1	114742566	*	0.00066985	0.0409127	30.1286	*	0.0011228	0.0540108	29.4643	IGR	IGR	IGR
chr1	114935285	*	1.38525e-06	0.000355697	39.9742	*	9.05083e-06	0.00137116	31.8814	IGR	IGR	IGR
chr1	115129710	*	1.41639e-08	8.60698e-06	44.7828	*	8.04469e-11	1.04437e-07	48.8516	IGR	IGR	IGR
chr1	115156215	*	6.65237e-07	0.000196637	31.4369	*	0.000120199	0.0103415	24.2778	IGR	IGR	IGR
chr1	115180260	*	1.22447e-11	2.23221e-08	52.381	*	6.05512e-07	0.000158339	29.7052	IGR	IGR	IGR
chr1	115259349	*	6.78248e-06	0.00125488	38.0924	*	3.12171e-09	2.16801e-06	41.4828	upstream	ENSBTAG00000033740
chr1	115265440	*	7.02812e-07	0.000205724	34.0226	*	0.00155546	0.0678295	25.2801	IGR	IGR	IGR
chr1	115279135	*	2.82376e-06	0.00062616	33.3914	*	1.75343e-06	0.000370549	37.3123	IGR	IGR	IGR
chr1	115557482	*	5.37604e-05	0.00630259	-36.0906	*	1.93671e-08	9.68812e-06	-44.0864	IGR	IGR	IGR
chr1	115616533	*	0.000639726	0.0395995	-30.4042	*	5.03135e-07	0.00013661	-37.479	IGR	IGR	IGR
chr1	115643476	*	1.40229e-08	8.53655e-06	-51.0097	*	2.22403e-05	0.00278407	-40.25	IGR	IGR	IGR
chr1	115667422	*	8.4071e-07	0.000237799	-37.6442	*	6.90151e-07	0.000175861	-32.2712	IGR	IGR	IGR
chr1	115673856	*	0.000159392	0.0143563	34.4945	*	1.12026e-10	1.37348e-07	48.1311	IGR	IGR	IGR
chr1	116164023	*	6.76667e-05	0.00750539	35.4466	*	1.65024e-06	0.000352965	30.5941	IGR	IGR	IGR
chr1	116166353	*	0.00039617	0.0280747	20.5003	*	1.48287e-06	0.000324019	26.5527	IGR	IGR	IGR
chr1	116200088	*	3.06652e-08	1.61516e-05	-38.5714	*	5.07724e-07	0.000137591	-37.6366	upstream	ENSBTAG00000013378
chr1	116301806	*	5.73431e-10	5.92889e-07	-40.7971	*	7.1596e-13	2.00537e-09	-44.4534	IGR	IGR	IGR
chr1	116305964	*	9.67924e-05	0.0098612	-35.084	*	4.30676e-05	0.00467289	-29.8395	IGR	IGR	IGR
chr1	116320532	*	7.90572e-13	2.04287e-09	48.5294	*	5.5117e-10	5.15359e-07	44.0607	IGR	IGR	IGR
chr1	116362174	*	9.69929e-11	1.31424e-07	38.5542	*	5.46297e-12	1.1136e-08	35.4545	IGR	IGR	IGR
chr1	116371060	*	1.11776e-06	0.000299284	-35.0937	*	3.11969e-09	2.16683e-06	-40.7212	IGR	IGR	IGR
chr1	116376179	*	3.91638e-05	0.00493536	-35.9463	*	6.19223e-05	0.00619903	-32.0574	IGR	IGR	IGR
chr1	116384171	*	3.33896e-06	0.000716335	40.4255	*	7.10515e-07	0.000180033	33.8648	IGR	IGR	IGR
chr1	116402393	*	0.0016886	0.0770618	25.0245	*	0.000362181	0.0238184	23.8095	IGR	IGR	IGR
chr1	116671643	*	2.42397e-09	1.97837e-06	-50.1131	*	1.23546e-14	6.29272e-11	-61.8462	intron_trim	ENSBTAG00000021703
chr1	116671977	*	5.48359e-08	2.59974e-05	40.8696	*	4.01098e-14	1.72794e-10	45.1268	intron_trim	ENSBTAG00000021703
chr1	116711751	*	2.19499e-15	1.00556e-11	55.2632	*	5.29194e-09	3.34884e-06	39.9834	exonic_part	ENSBTAG00000021703	ENSBTAT00000081968+ENSBTAT00000081635+ENSBTAT00000076387+ENSBTAT00000067981+ENSBTAT00000010239
chr1	116730439	*	2.45807e-10	2.92895e-07	54.2334	*	2.36731e-07	7.43951e-05	35.1659	intron_trim	ENSBTAG00000021703
chr1	116736730	*	5.27011e-08	2.51753e-05	39.0737	*	2.56203e-05	0.00311491	29.0476	intron_trim	ENSBTAG00000021703
chr1	116754792	*	8.98947e-11	1.23184e-07	38.8611	*	0.00164218	0.0703488	20.4031	upstream	ENSBTAG00000011192
chr1	116765766	*	2.95459e-06	0.000648922	38.1818	*	5.62116e-16	4.38961e-12	65.1948	intron_trim	ENSBTAG00000011192
chr1	116786049	*	2.40425e-05	0.0033838	-29.913	*	2.59429e-11	4.08879e-08	-36.5843	intron_trim	ENSBTAG00000011192
chr1	116845740	*	8.695e-07	0.000244434	-38.8261	*	1.44401e-06	0.000317223	-34.9046	upstream	ENSBTAG00000020990
chr1	116845760	*	1.8631e-07	7.0021e-05	-48.7871	*	2.66257e-06	0.000517565	-35.9468	upstream	ENSBTAG00000020990
chr1	116854499	*	0.00178175	0.0798659	26.7825	*	0.000556838	0.0327069	28.6693	intron_trim	ENSBTAG00000020990
chr1	117127095	*	0.000100827	0.0101733	37.1631	*	0.00080817	0.0428133	27.3512	IGR	IGR	IGR
chr1	117207806	*	0.00111028	0.0581069	-28.7562	*	9.88081e-07	0.000234507	-38.0323	IGR	IGR	IGR
chr1	117454245	*	9.50602e-06	0.00163594	-38.8462	*	0.00144092	0.0643243	-24.1366	intron_trim	ENSBTAG00000001331
chr1	117626697	*	0.000579748	0.0369024	-25.6479	*	9.85105e-05	0.00886985	-31.4815	IGR	IGR	IGR
chr1	117652656	*	5.20175e-06	0.00101704	36.4824	*	5.30781e-17	5.45502e-13	61.4548	IGR	IGR	IGR
chr1	117652898	*	9.17484e-08	3.94836e-05	43.9286	*	3.84072e-11	5.67463e-08	51.3198	IGR	IGR	IGR
chr1	117655872	*	8.79864e-14	2.92789e-10	61.9304	*	1.6277e-10	1.87292e-07	49.8485	IGR	IGR	IGR
chr1	117725202	*	6.8744e-05	0.00759343	-26.7283	*	3.424e-05	0.00390895	-26.6781	IGR	IGR	IGR
chr1	118263333	*	0.000429582	0.0297523	-25.8065	*	0.000238607	0.0174199	-25.9259	intron_trim	ENSBTAG00000011147
chr1	118303786	*	9.67307e-14	3.18759e-10	-61.3333	*	1.77607e-07	5.91337e-05	-32.3633	intron_trim	ENSBTAG00000011147
chr1	118317371	*	6.07233e-14	2.10894e-10	59.3425	*	5.08201e-07	0.00013769	33.6134	intron_trim	ENSBTAG00000011147
chr1	118322179	*	7.23898e-05	0.00790485	29.6621	*	0.00186546	0.0767937	23.0057	intron_trim	ENSBTAG00000011147
chr1	118334669	*	6.40384e-05	0.00719486	-35.4167	*	0.00117835	0.0559054	-23.1031	intron_trim	ENSBTAG00000011147
chr1	118346463	*	6.05283e-10	6.20716e-07	-40.9786	*	1.39059e-05	0.00192574	-27.6179	intron_trim	ENSBTAG00000011147
chr1	118346586	*	4.45233e-07	0.000142081	-33.9252	*	1.63611e-11	2.77957e-08	-38.7018	intron_trim	ENSBTAG00000011147
chr1	118354661	*	0.00063859	0.0395493	29.7043	*	0.000912195	0.0466788	21.1485	IGR	IGR	IGR
chr1	118400383	*	5.57406e-05	0.00648068	-34.9264	*	0.00098935	0.0494223	-28.6855	IGR	IGR	IGR
chr1	118458570	*	4.87977e-05	0.00584496	-27.6786	*	5.20342e-09	3.30337e-06	-37.8788	IGR	IGR	IGR
chr1	118705798	*	2.19231e-09	1.82084e-06	42.2549	*	2.00988e-06	0.000413374	29.5686	IGR	IGR	IGR
chr1	118705881	*	7.4165e-11	1.04732e-07	-42.7854	*	4.38893e-05	0.0047417	-23.8028	IGR	IGR	IGR
chr1	118708462	*	0.000351949	0.0257597	-24.4952	*	9.37628e-07	0.000224946	-35.0763	IGR	IGR	IGR
chr1	118709222	*	0.00200112	0.0862039	-20.2381	*	0.00240176	0.0909877	-20.9141	IGR	IGR	IGR
chr1	118891121	*	0.000674131	0.0410972	20.5345	*	5.80825e-07	0.0001531	26.6369	IGR	IGR	IGR
chr1	118912484	*	1.83272e-11	3.16829e-08	54.1493	*	3.96163e-05	0.00437716	26.2842	intron_trim	ENSBTAG00000012164
chr1	119195036	*	1.06561e-06	0.000288163	39.8551	*	9.8033e-09	5.5459e-06	43.2541	IGR	IGR	IGR
chr1	119218905	*	0.00079925	0.0463147	-21.615	*	3.79476e-08	1.68147e-05	-34.6636	IGR	IGR	IGR
chr1	119228253	*	6.23927e-06	0.00117419	-24.5907	*	6.71679e-09	4.07118e-06	-32.1622	IGR	IGR	IGR
chr1	119530609	*	0.00151803	0.071727	-20.707	*	1.61476e-08	8.34838e-06	-33.2742	IGR	IGR	IGR
chr1	119548874	*	0.00236271	0.0960973	-20.5437	*	3.14365e-06	0.000590948	-29.6846	IGR	IGR	IGR
chr1	119552093	*	1.11698e-19	1.03519e-15	-51.6129	*	0.000233359	0.0171352	-23.7443	IGR	IGR	IGR
chr1	119597217	*	0.000136778	0.0128091	-29.0605	*	1.40249e-05	0.00193909	-32.7097	IGR	IGR	IGR
chr1	119749290	*	0.000157799	0.0142509	-24.2836	*	4.88274e-06	0.000838895	-29.2029	IGR	IGR	IGR
chr1	119780973	*	0.000126066	0.0120376	-25.1832	*	1.32161e-06	0.000295703	-21.4912	IGR	IGR	IGR
chr1	119829406	*	0.00148797	0.0707918	-21.599	*	2.54901e-08	1.21267e-05	-32.5736	IGR	IGR	IGR
chr1	119851986	*	1.00274e-05	0.00170628	-43.4293	*	2.51137e-05	0.00306602	-36.0385	IGR	IGR	IGR
chr1	119924674	*	0.00207643	0.0883323	-22.1805	*	0.000598666	0.0344635	-22.6891	IGR	IGR	IGR
chr1	119928518	*	2.59186e-07	9.15674e-05	35.9459	*	0.000428211	0.0269548	24.8826	IGR	IGR	IGR
chr1	119944237	*	0.000424816	0.0295341	-25.1858	*	1.96757e-07	6.42042e-05	-27.7174	IGR	IGR	IGR
chr1	120031080	*	0.00046758	0.0316491	-25.7766	*	1.28301e-05	0.00180678	-29.7608	IGR	IGR	IGR
chr1	120218679	*	0.000849764	0.0483615	30.0818	*	0.000695802	0.0384513	27.5	IGR	IGR	IGR
chr1	120267330	*	0.00189891	0.0833278	-23.6213	*	3.7069e-06	0.00067411	-30.3672	IGR	IGR	IGR
chr1	120323869	*	0.00124898	0.0629596	-25	*	1.43315e-07	4.9666e-05	-33.9823	intron_trim	ENSBTAG00000050282
chr1	120488985	*	0.000237926	0.0193652	28.9337	*	0.000223419	0.0165799	30.2326	IGR	IGR	IGR
chr1	120583792	*	0.000981464	0.0534074	32.2929	*	2.03308e-11	3.32485e-08	46.9863	IGR	IGR	IGR
chr1	120601517	*	7.55264e-05	0.00816535	-34.7222	*	8.34152e-06	0.00128481	-30.0983	IGR	IGR	IGR
chr1	120673395	*	9.5948e-08	4.08931e-05	38.0263	*	7.49435e-09	4.45258e-06	35.2728	IGR	IGR	IGR
chr1	120703818	*	4.57266e-07	0.000145165	-36.6299	*	0.00020271	0.0154094	-23.9922	IGR	IGR	IGR
chr1	120876773	*	4.89322e-05	0.00585735	-29.2156	*	8.57366e-08	3.27024e-05	-36.1887	IGR	IGR	IGR
chr1	121096037	*	9.73127e-07	0.000267722	43.9394	*	0.000307884	0.0211044	30.7292	IGR	IGR	IGR
chr1	121424437	*	0.00212301	0.0896044	20.4158	*	9.82084e-07	0.000233413	28.3907	IGR	IGR	IGR
chr1	121467010	*	0.000289617	0.0223786	-28.6107	*	0.000202794	0.0154145	-25.8396	IGR	IGR	IGR
chr1	121666042	*	0.000357872	0.0260814	-34.4706	*	2.69818e-05	0.00324461	-34.8441	IGR	IGR	IGR
chr1	121806985	*	8.31847e-08	3.64393e-05	45.2978	*	5.53957e-05	0.00568543	29.2517	IGR	IGR	IGR
chr1	121847205	*	5.47673e-10	5.71132e-07	58.5385	*	5.97946e-10	5.51704e-07	41.8019	IGR	IGR	IGR
chr1	121901980	*	0.00116977	0.0601955	-23.4091	*	0.000293799	0.0203785	-23.5364	IGR	IGR	IGR
chr1	122036259	*	0.000316417	0.0238532	27.907	*	1.53459e-06	0.000333224	32.6713	IGR	IGR	IGR
chr1	122088362	*	0.000195433	0.0167538	28.5586	*	0.000420459	0.0266005	22.4958	intron_trim	ENSBTAG00000031306
chr1	122096769	*	2.70809e-08	1.46426e-05	48.805	*	0.000231346	0.0170234	32.1839	IGR	IGR	IGR
chr1	122110616	*	8.19891e-05	0.00868937	27.9198	*	1.53516e-07	5.2567e-05	35.7143	IGR	IGR	IGR
chr1	122237356	*	0.000597313	0.0376987	-22.2053	*	1.80825e-07	5.99948e-05	-32.343	IGR	IGR	IGR
chr1	122238276	*	0.00135231	0.0663966	26.5507	*	3.03003e-11	4.65205e-08	50.3128	IGR	IGR	IGR
chr1	122305796	*	5.67346e-06	0.00108922	29.875	*	0.000149957	0.0122469	21.4806	IGR	IGR	IGR
chr1	122359874	*	1.29386e-06	0.00033658	30.8571	*	1.57524e-05	0.00212396	26.1281	intron_trim	ENSBTAG00000007331
chr1	122745073	*	1.68203e-09	1.46469e-06	-50.5952	*	0.000442211	0.0275978	-25.9518	IGR	IGR	IGR
chr1	122769431	*	0.00111857	0.0583877	-27.9231	*	2.77395e-06	0.000534783	-35.3333	IGR	IGR	IGR
chr1	122779772	*	2.16926e-06	0.000507457	-39.867	*	0.000560443	0.0328617	-26.071	IGR	IGR	IGR
chr1	122783822	*	1.86413e-07	7.00493e-05	-52.9524	*	1.3574e-06	0.000301992	-37.4026	IGR	IGR	IGR
chr1	122788608	*	1.32572e-09	1.19809e-06	-45.9468	*	0.000134222	0.0112532	-23.856	IGR	IGR	IGR
chr1	123209115	*	1.02709e-05	0.00173847	23.5294	*	1.62572e-06	0.000348849	23.5294	IGR	IGR	IGR
chr1	123254185	*	1.07116e-05	0.00179804	36.7678	*	0.000543295	0.0321173	25.104	IGR	IGR	IGR
chr1	123303602	*	3.52616e-08	1.8065e-05	42.3623	*	3.44927e-06	0.00063621	35.9794	IGR	IGR	IGR
chr1	123446383	*	4.16831e-07	0.00013469	36.8421	*	0.00273463	0.0992077	20.1831	IGR	IGR	IGR
chr1	123646268	*	3.13262e-05	0.00415536	33.7363	*	0.00073438	0.039965	24.7148	IGR	IGR	IGR
chr1	123649289	*	3.28579e-10	3.73088e-07	51.0913	*	0.00155365	0.0677768	22.4979	IGR	IGR	IGR
chr1	123662753	*	9.87784e-07	0.000271013	38.6076	*	9.38015e-07	0.000225022	37.2179	IGR	IGR	IGR
chr1	123699869	*	3.22062e-05	0.00424619	33.2398	*	0.000266295	0.0189223	23.0296	IGR	IGR	IGR
chr1	123704400	*	6.58902e-05	0.00735288	32.1978	*	0.000911495	0.0466541	23.8722	IGR	IGR	IGR
chr1	123722643	*	1.80737e-06	0.000438588	37.3367	*	0.000617585	0.0352422	23.1286	IGR	IGR	IGR	CpGI	86	8	7.4e-06
chr1	123849922	*	7.92936e-08	3.50951e-05	-42.0395	*	7.64149e-08	2.97649e-05	-37.8708	IGR	IGR	IGR
chr1	123887780	*	2.71331e-06	0.000607065	-30.405	*	4.6901e-08	2.0003e-05	-41.3078	IGR	IGR	IGR
chr1	123893298	*	2.24094e-05	0.00320476	-24.205	*	8.26046e-06	0.0012746	-29.3651	IGR	IGR	IGR
chr1	124014467	*	3.5674e-11	5.63167e-08	49.8864	*	1.42995e-08	7.55561e-06	43.1875	IGR	IGR	IGR
chr1	124153283	*	5.29475e-07	0.000163528	-34.9867	*	0.000370413	0.0242202	-22.4959	IGR	IGR	IGR
chr1	124281121	*	1.87303e-06	0.000451208	-27.907	*	1.31552e-06	0.000294554	-23.5294	IGR	IGR	IGR
chr1	124520985	*	6.17548e-06	0.00116494	-27.3923	*	8.14329e-06	0.00126055	-29.3367	IGR	IGR	IGR
chr1	124751229	*	5.4629e-11	8.08705e-08	-56.8356	*	4.57956e-08	1.9617e-05	-38.8292	IGR	IGR	IGR
chr1	124762734	*	1.21963e-08	7.62622e-06	-55.6373	*	3.6534e-10	3.67242e-07	-44.1026	IGR	IGR	IGR
chr1	124773793	*	3.26119e-05	0.00428746	-37.5	*	0.000110507	0.00969321	-31.1985	IGR	IGR	IGR
chr1	124778114	*	0.000556362	0.0358352	-26.8125	*	1.06675e-06	0.000249149	-45.2081	IGR	IGR	IGR
chr1	124778819	*	1.47488e-09	1.31146e-06	-48.7446	*	3.67295e-18	5.15799e-14	-61.2217	IGR	IGR	IGR
chr1	124778893	*	3.24798e-09	2.52532e-06	-54.0414	*	6.18699e-12	1.23748e-08	-50.8896	IGR	IGR	IGR
chr1	124789082	*	1.15384e-06	0.000307063	-37.9849	*	0.00266557	0.0975401	-22.0459	IGR	IGR	IGR
chr1	124789299	*	1.25328e-06	0.000328239	-42.0884	*	1.35438e-06	0.000301457	-35.1031	IGR	IGR	IGR
chr1	124796287	*	3.14387e-06	0.000682596	-39.1304	*	2.34439e-05	0.00290223	-36.0916	IGR	IGR	IGR
chr1	124845071	*	0.000340438	0.0251403	-21.9902	*	0.00044742	0.0278372	-21.098	IGR	IGR	IGR
chr1	124856074	*	0.00148056	0.0705585	-22.1752	*	3.74062e-06	0.000679043	-29.8148	IGR	IGR	IGR
chr1	125019232	*	4.44575e-06	0.000899013	40.6122	*	0.000456306	0.0282537	30.6122	IGR	IGR	IGR
chr1	125069204	*	0.000530457	0.0346313	-24.1558	*	0.000586065	0.0339338	-23.7988	intron_trim	ENSBTAG00000031178
chr1	125130574	*	0.000619245	0.0386804	-24.5249	*	4.05293e-06	0.000723579	-21.5217	IGR	IGR	IGR
chr1	125209700	*	0.00124953	0.0629788	26.6484	*	0.00117419	0.0557663	22.8771	intron_trim	ENSBTAG00000031178
chr1	125215821	*	3.24393e-07	0.000109946	-37.9953	*	1.18057e-05	0.00169155	-36.8687	intron_trim	ENSBTAG00000031178
chr1	125223104	*	5.80862e-08	2.72338e-05	-45.3027	*	1.5928e-08	8.25793e-06	-40.9091	intron_trim	ENSBTAG00000031178
chr1	125224846	*	6.90152e-08	3.13553e-05	-37.4582	*	6.67726e-12	1.31849e-08	-50.5229	intron_trim	ENSBTAG00000031178
chr1	125239021	*	1.30711e-09	1.1838e-06	-48.4367	*	3.89602e-10	3.87278e-07	-37.4947	intron_trim	ENSBTAG00000031178
chr1	125443374	*	0.000194897	0.0167251	-33.2352	*	8.64575e-06	0.00132152	-31.256	donor	ENSBTAG00000031178
chr1	125443417	*	0.00192597	0.0840939	-29.3669	*	4.85413e-05	0.00513041	-29.1928	intron_trim	ENSBTAG00000031178
chr1	125456373	*	0.00156653	0.0732938	25.7196	*	0.000255793	0.018359	23.2887	intron_trim	ENSBTAG00000031178
chr1	125456572	*	1.60083e-05	0.00246299	-27.9031	*	2.73291e-06	0.000528596	-21.3764	intron_trim	ENSBTAG00000031178
chr1	125482503	*	5.17235e-10	5.45201e-07	-50.8242	*	4.83478e-06	0.000832251	-37.6812	intron_trim	ENSBTAG00000031178
chr1	125495688	*	1.87959e-06	0.00045251	-37.6923	*	6.24471e-08	2.5257e-05	-39.7109	intron_trim	ENSBTAG00000031178
chr1	125510144	*	2.21523e-09	1.83597e-06	-55.5245	*	0.00174108	0.073257	-23.5	intron_trim	ENSBTAG00000031178
chr1	125538307	*	2.12907e-05	0.0030782	30.8223	*	5.84986e-16	4.52833e-12	56.25	intron_trim	ENSBTAG00000031178
chr1	125611848	*	2.63223e-15	1.19365e-11	-48.7917	*	1.22598e-12	3.15849e-09	-41.7422	intron_trim	ENSBTAG00000031178
chr1	125615527	*	2.02381e-09	1.70411e-06	-42.5579	*	1.82171e-12	4.40484e-09	-44.2529	intron_trim	ENSBTAG00000031178
chr1	125630058	*	7.2333e-06	0.00131898	-36.8121	*	6.14595e-07	0.000160204	-35.8618	intron_trim	ENSBTAG00000031178
chr1	125666783	*	1.26447e-08	7.86118e-06	-53.0366	*	1.20288e-16	1.11946e-12	-69.1358	intron_trim	ENSBTAG00000031178
chr1	125710762	*	1.9862e-07	7.37543e-05	-36.6697	*	1.01726e-10	1.26932e-07	-38.2836	intron_trim	ENSBTAG00000052125
chr1	125723399	*	6.30308e-05	0.00710944	-28.4265	*	2.68467e-09	1.91314e-06	-30.4878	IGR	IGR	IGR
chr1	125733194	*	2.10833e-06	0.000495916	-40.0097	*	0.00150501	0.0662946	-20.5782	IGR	IGR	IGR
chr1	125740599	*	4.35918e-06	0.000885748	34.4746	*	3.31599e-11	5.01523e-08	46.7505	IGR	IGR	IGR
chr1	125742754	*	0.000139881	0.0130214	-28.0702	*	1.7249e-13	5.99778e-10	-41.1765	IGR	IGR	IGR
chr1	125743314	*	0.000116067	0.0113253	-22.2593	*	1.09802e-06	0.000255012	-21.2963	IGR	IGR	IGR
chr1	125764100	*	0.00038538	0.0275259	25.6566	*	0.000133436	0.011203	24.1121	IGR	IGR	IGR
chr1	125797513	*	0.0013779	0.0672379	24.7794	*	8.3063e-06	0.0012803	31.8783	IGR	IGR	IGR
chr1	125797794	*	4.35446e-09	3.2378e-06	40.6885	*	3.61806e-13	1.12028e-09	51.3636	IGR	IGR	IGR
chr1	125799751	*	1.0759e-05	0.00180343	31.2632	*	1.30748e-06	0.000293122	31.5256	IGR	IGR	IGR
chr1	125800486	*	9.01286e-05	0.00933786	31.3208	*	4.56662e-07	0.000126244	38.6364	IGR	IGR	IGR
chr1	125833571	*	1.15909e-10	1.52694e-07	-53.4074	*	7.40384e-06	0.00116896	-30.7248	IGR	IGR	IGR
chr1	125881510	*	9.47777e-07	0.000262109	42.3888	*	1.23418e-09	1.00837e-06	52.6255	IGR	IGR	IGR
chr1	125886713	*	0.00113804	0.0590822	25.3932	*	2.33716e-05	0.00289493	33.3333	IGR	IGR	IGR
chr1	125887069	*	2.19489e-08	1.23303e-05	43.0688	*	1.11071e-09	9.22796e-07	43.7923	IGR	IGR	IGR
chr1	125887271	*	2.14741e-08	1.21024e-05	50.9107	*	0.000128649	0.0108918	28.3987	IGR	IGR	IGR
chr1	125896226	*	0.000452166	0.0308861	31.9233	*	0.000652007	0.0366759	25.7215	IGR	IGR	IGR
chr1	125900835	*	3.17851e-10	3.6342e-07	-39.9501	*	2.79858e-13	9.04668e-10	-37.6147	IGR	IGR	IGR
chr1	125903744	*	9.8124e-05	0.00995898	-29.8798	*	7.22362e-06	0.00114636	-23.9737	IGR	IGR	IGR
chr1	126077181	*	0.000147296	0.0135361	-28.3996	*	0.00112016	0.0539231	-20.9917	IGR	IGR	IGR
chr1	126139539	*	5.62657e-06	0.00108177	-28.0299	*	7.19764e-08	2.83526e-05	-36.8631	intron_trim	ENSBTAG00000016026
chr1	126170853	*	0.000704369	0.0423855	-25.0946	*	1.66626e-06	0.000355636	-25.6237	intron_trim	ENSBTAG00000016026
chr1	126476353	*	0.00040997	0.0287777	-24.1186	*	2.4235e-06	0.000480196	-30.137	intron_trim	ENSBTAG00000011529
chr1	126513345	*	3.88903e-06	0.000808472	-26	*	1.31811e-05	0.00184632	-23.3766	intron_trim	ENSBTAG00000011529
chr1	126552829	*	4.50241e-06	0.000907868	-21.2766	*	5.94556e-07	0.000156025	-26.3634	intron_trim	ENSBTAG00000011529
chr1	126655941	*	0.000430923	0.0298145	-21.875	*	0.00019162	0.0147661	-22.1693	intron_trim	ENSBTAG00000011524
chr1	126929457	*	8.78819e-05	0.00916385	-24.6965	*	1.67163e-05	0.00222404	-23.5089	intron_trim	ENSBTAG00000006222
chr1	126966455	*	0.00015028	0.0137455	-22.8729	*	0.000110285	0.00967901	-30.7882	intron_trim	ENSBTAG00000006222
chr1	127050737	*	6.94211e-07	0.00020357	-31.5152	*	2.2947e-14	1.07115e-10	-41.8448	exonic_part	ENSBTAG00000014140	ENSBTAT00000018795
chr1	127152612	*	3.65205e-05	0.0046772	28.1754	*	1.55438e-05	0.00210132	20.6897	intron_trim	ENSBTAG00000021886
chr1	127450699	*	1.00722e-09	9.55039e-07	-48.7641	*	5.23604e-05	0.00544083	-26.5882	intron_trim	ENSBTAG00000015413
chr1	127506779	*	4.6536e-07	0.000147202	30.817	*	3.75899e-05	0.00420402	22.2042	IGR	IGR	IGR
chr1	127626092	*	5.07084e-07	0.000157897	-39.9935	*	1.33952e-07	4.6987e-05	-20.4819	IGR	IGR	IGR
chr1	127639069	*	0.000529926	0.034606	-27.378	*	7.24858e-05	0.00700058	-25.269	IGR	IGR	IGR
chr1	127690680	*	2.74579e-08	1.48009e-05	-34.1234	*	3.69214e-05	0.00414658	-25.4082	intron_trim	ENSBTAG00000050763
chr1	127784727	*	2.92782e-06	0.000644155	-34.0621	*	7.97083e-06	0.00123902	-23.005	IGR	IGR	IGR
chr1	127807462	*	9.45621e-05	0.0096922	-26.1111	*	0.0014969	0.0660404	-21.4072	IGR	IGR	IGR
chr1	127816368	*	6.58634e-05	0.00735068	-31.1675	*	0.00211275	0.0835244	-20.7962	IGR	IGR	IGR
chr1	127945583	*	0.000651044	0.04011	-24.1197	*	9.83489e-08	3.65752e-05	-28.9262	IGR	IGR	IGR
chr1	127974726	*	3.09599e-05	0.00411837	-27.6182	*	2.28567e-07	7.23649e-05	-32.1462	IGR	IGR	IGR
chr1	128047781	*	8.95969e-06	0.00156264	-26.6986	*	3.06344e-07	9.14651e-05	-42.8571	IGR	IGR	IGR
chr1	128076743	*	0.000458462	0.0312033	-24.2674	*	8.10414e-05	0.00763199	-26.1875	IGR	IGR	IGR
chr1	128249053	*	2.81352e-06	0.00062438	-29.6875	*	0.00116077	0.0553017	-20.0893	IGR	IGR	IGR
chr1	128364014	*	0.000258379	0.0205887	31.5126	*	3.39701e-07	9.94527e-05	39.6171	IGR	IGR	IGR
chr1	128367178	*	0.000320905	0.0241004	26.8939	*	1.80747e-07	5.99718e-05	41.3146	IGR	IGR	IGR
chr1	128455509	*	1.06329e-07	4.44717e-05	43.5217	*	0.00115524	0.0551152	28.1145	intron_trim	ENSBTAG00000008714
chr1	128609172	*	3.45285e-06	0.000735211	25	*	2.84842e-10	2.98573e-07	28.3186	IGR	IGR	IGR
chr1	128879119	*	7.56621e-06	0.00136776	36.8079	*	2.77325e-08	1.29969e-05	39.362	IGR	IGR	IGR
chr1	129041622	*	0.00250205	0.0997414	27.1698	*	1.88036e-05	0.0024399	37.3666	IGR	IGR	IGR
chr1	129058467	*	2.19494e-06	0.000512167	28.3745	*	2.33019e-07	7.34893e-05	33.4874	IGR	IGR	IGR
chr1	129156740	*	0.000493146	0.0328798	29.1719	*	0.000745979	0.040424	25.3874	IGR	IGR	IGR
chr1	129651872	*	2.25039e-07	8.1541e-05	-30.303	*	1.00996e-07	3.73634e-05	-20.7957	IGR	IGR	IGR
chr1	129726815	*	2.67435e-05	0.00367508	-26.1551	*	1.09784e-06	0.000254978	-23.8945	intron_trim	ENSBTAG00000014843
chr1	130061897	*	0.000490197	0.0327308	-29.0575	*	1.08282e-05	0.00158071	-31.4024	IGR	IGR	IGR
chr1	130071646	*	2.86538e-05	0.00387966	-31.4595	*	0.000707527	0.0389188	-25.0652	upstream	ENSBTAG00000051220
chr1	130089956	*	0.000186673	0.0161928	-25.8824	*	2.15026e-06	0.000436004	-23.4127	IGR	IGR	IGR
chr1	130165799	*	0.00195117	0.0848113	26.2505	*	0.000217275	0.0162366	26.5079	IGR	IGR	IGR
chr1	130530954	*	4.17308e-05	0.00518487	-26.9792	*	1.89166e-05	0.00245143	-31.6848	upstream	ENSBTAG00000018538
chr1	130830932	*	0.0011165	0.0583184	-21.7179	*	0.000214866	0.0161016	-20.7584	intron_trim	ENSBTAG00000019952
chr1	130983604	*	0.000171318	0.0151736	-28.3613	*	2.58227e-09	1.85158e-06	-40.5615	IGR	IGR	IGR
chr1	131006376	*	5.09025e-05	0.0060416	-25.2218	*	1.09659e-06	0.000254751	-24.7984	intron_trim	ENSBTAG00000001451
chr1	131006409	*	6.41281e-15	2.67445e-11	-56.8872	*	6.21372e-13	1.77787e-09	-46.016	intron_trim	ENSBTAG00000001451
chr1	131075473	*	0.00169507	0.0772666	-23.8163	*	2.6618e-05	0.00320957	-24.4695	IGR	IGR	IGR
chr1	131085365	*	4.14835e-15	1.82079e-11	-57.4342	*	1.26184e-16	1.16779e-12	-58.6117	IGR	IGR	IGR
chr1	131085595	*	2.60051e-05	0.00359831	-36.4133	*	1.57821e-09	1.2336e-06	-42.1247	IGR	IGR	IGR
chr1	131092126	*	0.000823026	0.0472891	-24.8115	*	0.000147349	0.01208	-27.6707	IGR	IGR	IGR
chr1	131104680	*	0.000946436	0.0520779	-24.7784	*	1.32992e-05	0.00185944	-27.0337	IGR	IGR	IGR
chr1	131106727	*	0.000312068	0.0236167	-24.3761	*	7.57416e-07	0.000189606	-29.212	IGR	IGR	IGR
chr1	131110907	*	7.34698e-07	0.000213376	-32.1053	*	4.95751e-11	6.98849e-08	-43.248	upstream	ENSBTAG00000014589
chr1	131110976	*	7.23298e-09	4.94176e-06	-45.4375	*	6.84685e-09	4.13738e-06	-48.254	upstream	ENSBTAG00000014589
chr1	131267059	*	0.000100309	0.0101327	30.3286	*	0.00144542	0.0644588	25.4627	IGR	IGR	IGR
chr1	131347319	*	4.79142e-05	0.0057637	30.8304	*	0.00109335	0.0530411	25.1973	IGR	IGR	IGR
chr1	131459723	*	1.47307e-05	0.00231098	-35.3918	*	0.000507841	0.0305706	-28.3836	IGR	IGR	IGR
chr1	131638924	*	0.00121361	0.0617275	21.9336	*	1.9855e-05	0.00254641	38.5975	IGR	IGR	IGR
chr1	131811929	*	0.001958	0.0850062	22.7028	*	9.257e-05	0.00845619	24.467	IGR	IGR	IGR
chr1	131851042	*	6.81423e-05	0.00754252	33.7355	*	0.000785304	0.0419456	30.1561	IGR	IGR	IGR
chr1	133020117	*	0.00216907	0.0908691	21.2484	*	6.33085e-07	0.000164087	35.0389	intron_trim	ENSBTAG00000015221
chr1	133397962	*	1.3431e-07	5.38127e-05	-41.0714	*	6.48574e-07	0.000167293	-33.8082	IGR	IGR	IGR
chr1	133438636	*	0.00122849	0.0622485	26.1686	*	4.03409e-05	0.00443944	32.0988	IGR	IGR	IGR
chr1	133502787	*	0.000537154	0.0349457	-25.4336	*	1.00407e-06	0.000237487	-32.2725	IGR	IGR	IGR
chr1	133512059	*	3.43439e-05	0.00446258	23.3609	*	1.22985e-05	0.00174768	22.0525	IGR	IGR	IGR
chr1	133651491	*	0.00127387	0.0638072	-23.8346	*	0.00275611	0.0997044	-20.9583	IGR	IGR	IGR
chr1	133860404	*	1.7897e-07	6.7798e-05	-27.8984	*	2.41183e-06	0.000478333	-20.7143	IGR	IGR	IGR
chr1	134092373	*	7.17327e-06	0.00131078	-28.0899	*	0.000732983	0.039911	-22.3206	intron_trim	ENSBTAG00000015377
chr1	134169593	*	0.00019912	0.0169842	29.641	*	1.22694e-15	8.57434e-12	57.6979	intron_trim	ENSBTAG00000015377
chr1	134187174	*	0.00132637	0.0655411	-23.6779	*	7.39624e-06	0.00116797	-20.0735	intron_trim	ENSBTAG00000015377
chr1	134449967	*	0.000100959	0.0101839	31.468	*	2.30744e-06	0.000461775	28.6205	intron_trim	ENSBTAG00000015377
chr1	135333531	*	0.00053723	0.0349489	25.9164	*	7.89408e-06	0.0012296	27.686	upstream	ENSBTAG00000001324
chr1	135333623	*	1.94147e-07	7.24473e-05	39.1827	*	4.36912e-06	0.000767897	30.74	upstream	ENSBTAG00000001324
chr1	135344938	*	0.00131035	0.0649976	-22.9438	*	3.49301e-05	0.00396899	-25.6869	intron_trim	ENSBTAG00000001324
chr1	135629601	*	9.10412e-05	0.00941076	-30.6178	*	1.23045e-05	0.00174837	-29.4453	IGR	IGR	IGR
chr1	135916078	*	0.000222332	0.0184286	27.2277	*	0.000120269	0.0103454	26.0272	IGR	IGR	IGR
chr1	136062394	*	1.39309e-05	0.00221086	-30.2072	*	2.33993e-05	0.00289783	-29.624	intron_trim	ENSBTAG00000018508
chr1	136086643	*	2.23589e-05	0.00319904	-36.155	*	0.000820072	0.043258	-23.5225	intron_trim	ENSBTAG00000018508
chr1	136089172	*	0.000219248	0.0182351	-32.5177	*	0.000107977	0.00952741	-26.1072	intron_trim	ENSBTAG00000018508
chr1	136341447	*	0.000112483	0.0110545	34.9116	*	1.03991e-06	0.00024427	41.2405	exonic_part	ENSBTAG00000049758	ENSBTAT00000083873
chr1	136781524	*	0.000111783	0.0110044	26.9903	*	1.00233e-06	0.000237173	41.5009	IGR	IGR	IGR
chr1	137009856	*	1.84471e-06	0.000445736	-31.7742	*	3.88281e-07	0.000110695	-33.581	intron_trim	ENSBTAG00000031010
chr1	137071944	*	4.99005e-05	0.00594569	-29.4892	*	7.41268e-09	4.41194e-06	-44.3792	intron_trim	ENSBTAG00000002966
chr1	137209164	*	0.000305926	0.0232808	-23.029	*	0.000362463	0.0238319	-25.3695	intron_trim	ENSBTAG00000002966
chr1	137376027	*	1.14231e-06	0.000304679	-41.714	*	5.31309e-09	3.35876e-06	-41.9414	upstream	ENSBTAG00000049430
chr1	137549864	*	0.000341227	0.0251811	-23.6838	*	0.000397658	0.0255329	-21.2888	IGR	IGR	IGR
chr1	137804183	*	2.19227e-05	0.00314922	-30.8289	*	1.95339e-06	0.000404079	-39.3767	IGR	IGR	IGR
chr1	137880211	*	0.000935777	0.0516693	-21.4394	*	0.0005688	0.0332209	-23.0294	IGR	IGR	IGR
chr1	138378429	*	0.000259946	0.0206783	21.1634	*	0.000207371	0.0156755	22.949	IGR	IGR	IGR
chr1	138397569	*	6.61717e-05	0.00737624	-21.1762	*	1.16484e-10	1.42041e-07	-32	intron_trim	ENSBTAG00000030942
chr1	138406773	*	3.22527e-05	0.00425045	-29.2169	*	2.08473e-06	0.000425531	-24.991	intron_trim	ENSBTAG00000030942
chr1	138491283	*	6.15295e-10	6.29396e-07	47.3933	*	1.23901e-06	0.00028072	37.6087	IGR	IGR	IGR
chr1	138492962	*	9.52344e-07	0.000263	39.0312	*	0.00060899	0.0348937	23.8582	IGR	IGR	IGR
chr1	138544632	*	0.000706735	0.0424876	-25.6912	*	2.4939e-05	0.00304902	-27.7143	upstream	ENSBTAG00000018749
chr1	138562098	*	1.91468e-10	2.36682e-07	46.5944	*	0.000234916	0.0172197	33.805	upstream	ENSBTAG00000009258
chr1	138803783	*	5.52314e-05	0.00643877	-30.8296	*	0.000120173	0.0103399	-26.7647	intron_trim	ENSBTAG00000009258
chr1	138811373	*	4.58046e-05	0.00556665	-36.9277	*	0.000854869	0.0445763	-32.0755	intron_trim	ENSBTAG00000009258
chr1	138811596	*	9.99167e-05	0.0100986	-29.5468	*	0.00105463	0.0517101	-29.7465	intron_trim	ENSBTAG00000009258
chr1	139019103	*	1.862e-14	7.08058e-11	-51.4283	*	1.28523e-05	0.00180941	-27.6029	intron_trim	ENSBTAG00000011626
chr1	139060130	*	1.84379e-10	2.29089e-07	46.3564	*	4.88303e-06	0.000838895	33.5294	IGR	IGR	IGR
chr1	139390519	*	6.36603e-10	6.46771e-07	45.7589	*	1.47362e-05	0.00201486	35.3842	IGR	IGR	IGR
chr1	139447017	*	1.1947e-05	0.00195642	-32.7536	*	7.3648e-05	0.00708509	-20.0466	intron_trim	ENSBTAG00000013629
chr1	139452319	*	0.00107883	0.0570091	-25	*	0.000567004	0.0331413	-22.6164	donor	ENSBTAG00000013629
chr1	139474480	*	1.77083e-06	0.000431677	-31.0637	*	1.55654e-10	1.80772e-07	-32.9268	intron_trim	ENSBTAG00000030993
chr1	139556156	*	6.2423e-09	4.37175e-06	-46.8197	*	4.86217e-10	4.64956e-07	-46.8137	intron_trim	ENSBTAG00000007068
chr1	139557444	*	0.00107994	0.0570487	31.5904	*	0.00165208	0.0706289	26.1994	intron_trim	ENSBTAG00000007068
chr1	139735162	*	9.00023e-05	0.0093282	-27.7477	*	2.87813e-05	0.00341101	-34.029	IGR	IGR	IGR
chr1	139885876	*	2.14878e-06	0.000503651	-22.1123	*	1.24024e-05	0.001759	-23.0474	IGR	IGR	IGR
chr1	140010777	*	2.11625e-08	1.19519e-05	45.5742	*	6.13033e-07	0.000159884	36.8641	IGR	IGR	IGR
chr1	140016674	*	5.71024e-12	1.14718e-08	50.5656	*	7.81749e-05	0.00741963	27.9474	IGR	IGR	IGR
chr1	140250086	*	0.000563162	0.0361468	-25.5515	*	0.000919697	0.0469547	-23.962	intron_trim	ENSBTAG00000004754
chr1	140268796	*	0.000210249	0.0176768	23.9541	*	6.01201e-05	0.00605613	28.4542	intron_trim	ENSBTAG00000004754
chr1	140285514	*	5.46288e-09	3.91877e-06	31.9588	*	0.000273641	0.0193156	22.3698	intron_trim	ENSBTAG00000004754
chr1	140547853	*	0.00154771	0.0727008	-22.8279	*	5.83747e-06	0.000967326	-31.7249	IGR	IGR	IGR
chr1	140741235	*	0.00233066	0.0952219	-26.4468	*	5.68869e-06	0.000947228	-29.7171	IGR	IGR	IGR
chr1	140746071	*	0.00136092	0.0666849	27.4909	*	0.00187707	0.07712	22.7343	IGR	IGR	IGR
chr1	140754015	*	0.000182591	0.015922	-31.0036	*	0.00010254	0.00915378	-32.1966	IGR	IGR	IGR
chr1	140860465	*	0.00072138	0.0430967	-25.5737	*	0.00134229	0.0612407	-21.8216	IGR	IGR	IGR
chr1	140870062	*	5.74008e-10	5.93366e-07	46.5766	*	2.27212e-05	0.00282994	24.8405	IGR	IGR	IGR
chr1	141046621	*	5.87921e-08	2.75116e-05	39.6802	*	8.61558e-14	3.3182e-10	54.8387	IGR	IGR	IGR
chr1	141053882	*	0.00144628	0.0694436	-26.4481	*	0.000715735	0.039238	-26.2921	IGR	IGR	IGR
chr1	141071919	*	0.00192217	0.0839722	-25.2688	*	5.18897e-06	0.000880749	-36.2179	IGR	IGR	IGR
chr1	141410109	*	6.07088e-06	0.00114968	-25.783	*	1.02648e-08	5.75848e-06	-33.6649	intron_trim	ENSBTAG00000000394
chr1	141412206	*	4.09566e-05	0.00510875	-27.5136	*	1.23974e-06	0.000280861	-26.5336	intron_trim	ENSBTAG00000000394
chr1	141462292	*	0.000379457	0.0272052	22.6075	*	8.56072e-07	0.000209233	35.0595	intron_trim	ENSBTAG00000000394
chr1	141475543	*	6.21251e-06	0.00117036	-30.5854	*	1.8647e-06	0.00038925	-25.0295	intron_trim	ENSBTAG00000000394
chr1	141501617	*	1.76456e-07	6.70209e-05	-38.9702	*	9.7545e-06	0.00145419	-36.1582	IGR	IGR	IGR
chr1	141604962	*	7.3198e-05	0.00797503	-24.9268	*	0.000311023	0.0212623	-24.1429	intron_trim	ENSBTAG00000030921
chr1	141616421	*	0.00125508	0.0631635	-25.5747	*	0.000429947	0.0270281	-23.5047	intron_trim	ENSBTAG00000030921
chr1	141641439	*	2.31262e-06	0.000534116	41.3829	*	0.00262462	0.0965335	24.7376	intron_trim	ENSBTAG00000008471
chr1	141707580	*	1.659e-05	0.00253292	-37.5175	*	4.56166e-06	0.000794387	-28.585	IGR	IGR	IGR
chr1	141707899	*	2.5957e-06	0.000586218	-32.7114	*	5.54843e-05	0.0056925	-23.5301	IGR	IGR	IGR
chr1	141717248	*	0.000977489	0.0532552	25.1578	*	2.81993e-07	8.56373e-05	-39.8338	intron_trim	ENSBTAG00000009132
chr1	141740175	*	0.000984034	0.0534928	-22.5481	*	5.45856e-06	0.000916182	-28.8336	intron_trim	ENSBTAG00000009132
chr1	141794211	*	2.65416e-07	9.33717e-05	-33.8274	*	1.73926e-07	5.81445e-05	-27.9825	IGR	IGR	IGR
chr1	141795745	*	6.97302e-08	3.16146e-05	-32.7332	*	4.74679e-08	2.02019e-05	-34.2979	IGR	IGR	IGR
chr1	141820309	*	2.4954e-05	0.0034838	-29.2208	*	6.67611e-05	0.00656877	-26.1195	IGR	IGR	IGR
chr1	141928725	*	4.56788e-05	0.0055552	-25.175	*	5.43546e-05	0.00560127	-22.2149	IGR	IGR	IGR
chr1	141928862	*	0.00166789	0.0764118	-22.2693	*	0.000814038	0.0430377	-21.6387	IGR	IGR	IGR
chr1	142003642	*	1.47e-05	0.00230754	-36.4531	*	1.84075e-05	0.00239975	-29.8889	IGR	IGR	IGR
chr1	142028447	*	1.11967e-05	0.0018596	-29.7488	*	2.94374e-07	8.85577e-05	-33.4096	intron_trim	ENSBTAG00000021251
chr1	142078892	*	1.73399e-05	0.00262115	-37.8167	*	1.40161e-11	2.44688e-08	-46.1367	intron_trim	ENSBTAG00000021253
chr1	142091256	*	6.98404e-06	0.00128322	-31.8182	*	1.22474e-06	0.000278161	-31.6468	intron_trim	ENSBTAG00000021253
chr1	142093272	*	0.000407254	0.0286345	-26.8008	*	3.27715e-07	9.66177e-05	-32.0779	intron_trim	ENSBTAG00000021253
chr1	142116518	*	0.000332198	0.0247087	-26.2841	*	3.94159e-09	2.62505e-06	-36.6733	exonic_part	ENSBTAG00000021253	ENSBTAT00000069342
chr1	142122388	*	0.00064165	0.0396886	-23.1125	*	6.86292e-05	0.00671018	-31.2438	intron_trim	ENSBTAG00000021253
chr1	142122545	*	0.000158132	0.0142749	-25.6876	*	0.000931917	0.0473991	-25.9109	intron_trim	ENSBTAG00000021253
chr1	142141340	*	3.46799e-05	0.00449625	-29.2063	*	6.47133e-06	0.00105079	-26.2513	upstream	ENSBTAG00000021259
chr1	142142427	*	2.80582e-08	1.50226e-05	-44.424	*	2.71083e-10	2.86165e-07	-42.8215	TSS	ENSBTAG00000021259
chr1	142230977	*	0.00238818	0.0967882	-26.9115	*	0.00095738	0.0482915	-28.0303	upstream	ENSBTAG00000030836
chr1	142264425	*	4.95445e-07	0.000154999	35.2153	*	5.1349e-07	0.000138803	32.1468	IGR	IGR	IGR
chr1	142265412	*	3.5523e-06	0.000751707	34.8881	*	2.44847e-13	8.08991e-10	61.2536	IGR	IGR	IGR
chr1	142268564	*	0.000382444	0.0273673	-23.3194	*	5.656e-05	0.00577719	-25.377	IGR	IGR	IGR
chr1	142272122	*	0.00117558	0.0604021	-25.3623	*	3.02099e-06	0.00057242	-30.8696	IGR	IGR	IGR
chr1	142280825	*	0.00136895	0.0669379	-25.368	*	6.57314e-08	2.63212e-05	-43.0357	IGR	IGR	IGR
chr1	142284921	*	3.69232e-06	0.000775533	-22.049	*	1.74554e-09	1.34331e-06	-47.2948	IGR	IGR	IGR	CpGI	232	13	6.38e-07
chr1	142349827	*	0.00127942	0.0639747	28.7356	*	0.000480825	0.0293665	25.302	intron_trim	ENSBTAG00000021270
chr1	142411959	*	5.29117e-06	0.00103044	40.229	*	2.83249e-08	1.32241e-05	41.2251	IGR	IGR	IGR
chr1	142448194	*	1.30223e-06	0.00033841	-44.1142	*	1.02509e-05	0.00151252	-33.8351	IGR	IGR	IGR
chr1	142462018	*	0.00046321	0.0314379	-29.7683	*	5.0743e-05	0.0053092	-27.7654	IGR	IGR	IGR
chr1	142516871	*	2.08739e-05	0.00303169	36.7244	*	0.0015305	0.067082	28.0844	intron_trim	ENSBTAG00000021272
chr1	142569958	*	0.00103249	0.0553346	-21.7334	*	3.63655e-05	0.00409803	-26.447	IGR	IGR	IGR
chr1	142614532	*	1.52236e-07	5.96286e-05	-45.5616	*	9.00632e-08	3.40354e-05	-45.0862	TSS	ENSBTAG00000030814
chr1	142647010	*	2.6033e-07	9.18747e-05	-36.248	*	0.000140826	0.011667	-27.7315	IGR	IGR	IGR
chr1	142649133	*	2.45866e-12	5.50842e-09	-59.3162	*	6.41313e-06	0.00104331	-37.8299	IGR	IGR	IGR
chr1	142758725	*	8.19539e-05	0.00868637	31.4234	*	0.000305928	0.0210051	25.2082	upstream	ENSBTAG00000021284
chr1	142775586	*	0.00171168	0.0777727	-21.5784	*	0.00266672	0.0975662	-22.5673	IGR	IGR	IGR
chr1	142907623	*	2.54765e-05	0.00354048	30.8333	*	2.76705e-07	8.43058e-05	44.605	IGR	IGR	IGR
chr1	142908060	*	4.25063e-07	0.000136794	33.2702	*	2.07061e-06	0.000423201	28.7477	IGR	IGR	IGR
chr1	142908095	*	3.16977e-05	0.00419557	-26.4168	*	0.000552969	0.0325431	-20.4871	IGR	IGR	IGR
chr1	143050685	*	0.00153007	0.0721428	26.6513	*	0.000152651	0.0124152	26.9896	IGR	IGR	IGR
chr1	143246820	*	0.000275049	0.0215465	-29.0051	*	0.000309263	0.0211732	-27.4038	IGR	IGR	IGR
chr1	143360169	*	0.000263054	0.0208624	-24.5671	*	1.5185e-07	5.20968e-05	-28.9128	IGR	IGR	IGR
chr1	143436374	*	8.02452e-05	0.00855319	-24.4555	*	2.92258e-06	0.000557314	-32.9574	IGR	IGR	IGR
chr1	143503888	*	7.9102e-08	3.50343e-05	35.6566	*	6.3839e-09	3.9095e-06	40.3409	IGR	IGR	IGR
chr1	143509519	*	7.25389e-09	4.95339e-06	43.6364	*	6.76744e-06	0.00108851	33.0541	upstream	ENSBTAG00000011437
chr1	143509633	*	2.32029e-06	0.000535353	40.1099	*	8.48475e-08	3.24246e-05	37.3522	upstream	ENSBTAG00000011437
chr1	143545532	*	0.000115722	0.0112999	-21.1841	*	1.99176e-09	1.49701e-06	-28.0169	IGR	IGR	IGR
chr1	143578740	*	0.00100024	0.0540942	-26.8067	*	2.98103e-10	3.09891e-07	-39.6594	upstream	ENSBTAG00000052654
chr1	143604406	*	0.000542994	0.0352193	26.0852	*	3.52147e-06	0.000646782	31.5315	IGR	IGR	IGR
chr1	143604734	*	0.00189285	0.0831726	-22.3128	*	8.07426e-06	0.00125207	-38.3442	IGR	IGR	IGR
chr1	143613926	*	1.09877e-07	4.57039e-05	40.9726	*	5.17977e-07	0.000139729	35.2941	IGR	IGR	IGR
chr1	143635428	*	0.000124887	0.0119578	37.2527	*	2.9602e-14	1.33043e-10	58.1685	IGR	IGR	IGR
chr1	143638061	*	2.50286e-05	0.00349208	31.7717	*	7.46358e-11	9.82648e-08	48.2517	upstream	ENSBTAG00000017407
chr1	143654068	*	6.17015e-06	0.00116428	-21.4747	*	1.93405e-06	0.00040075	-23.6532	intron_trim	ENSBTAG00000017407
chr1	143674828	*	7.95532e-05	0.00849831	-28.4523	*	0.000190445	0.0146959	-20.4607	intron_trim	ENSBTAG00000017407
chr1	143696421	*	0.00204925	0.0875731	23.3245	*	1.19818e-07	4.29745e-05	43.0248	intron_trim	ENSBTAG00000017407
chr1	143707241	*	0.0010628	0.0564372	26.7424	*	3.07775e-10	3.18353e-07	48.3087	intron_trim	ENSBTAG00000017407
chr1	143723713	*	0.00219668	0.0915936	23.3605	*	2.83733e-07	8.60391e-05	40.6838	intron_trim	ENSBTAG00000017407
chr1	143838708	*	8.48983e-07	0.000239686	40.4545	*	2.72105e-05	0.00326656	32.0043	IGR	IGR	IGR
chr1	143991450	*	7.67481e-05	0.00826651	-35.9722	*	0.00205095	0.0818497	-26.6608	intron_trim	ENSBTAG00000020456
chr1	144487993	*	7.99393e-07	0.000228616	29.8658	*	0.000175208	0.0138001	20.0683	upstream	ENSBTAG00000051900
chr1	144493650	*	2.97641e-05	0.00399608	25.1858	*	3.59866e-10	3.62589e-07	37.8986	IGR	IGR	IGR
chr1	144532037	*	7.78525e-13	2.01481e-09	-60.0694	*	0.00019203	0.0147881	-27.3055	intron_trim	ENSBTAG00000018607
chr1	144595231	*	0.000190429	0.0164408	-32.2449	*	0.00154981	0.0676657	-28.2148	upstream	ENSBTAG00000051778
chr1	144821529	*	0.000486519	0.0325677	-20.6917	*	0.000276569	0.0194699	-24.8425	intron_trim	ENSBTAG00000017010
chr1	145005339	*	0.000112886	0.0110869	36.4646	*	5.13676e-07	0.000138837	36.7059	intron_trim	ENSBTAG00000017486
chr1	145011609	*	0.00110968	0.0580909	25.6708	*	0.000112601	0.00983532	23	intron_trim	ENSBTAG00000017486
chr1	145038571	*	0.00202996	0.0870272	21.4757	*	1.84689e-05	0.00240595	30.3268	intron_trim	ENSBTAG00000017486
chr1	145125649	*	5.08258e-06	0.000998811	36.6819	*	3.43487e-07	0.000100354	34.5013	IGR	IGR	IGR
chr1	145128252	*	5.26139e-05	0.00619989	31.6716	*	2.15654e-09	1.59645e-06	44.1433	IGR	IGR	IGR
chr1	145132567	*	4.00897e-05	0.00502626	26.2097	*	1.4501e-09	1.15139e-06	39.3783	IGR	IGR	IGR
chr1	145150952	*	3.01265e-09	2.37686e-06	-46.371	*	5.76629e-15	3.30682e-11	-47.8885	IGR	IGR	IGR
chr1	145150984	*	2.34431e-07	8.43254e-05	-38.3532	*	7.76335e-18	1.00237e-13	-52.5612	IGR	IGR	IGR
chr1	145304174	*	3.72618e-08	1.88814e-05	28.2609	*	8.22149e-07	0.000202573	21.1268	intron_trim	ENSBTAG00000024162
chr1	145460431	*	0.000664672	0.0406886	-22.4837	*	1.49364e-07	5.13846e-05	-25.0395	IGR	IGR	IGR
chr1	145496912	*	0.000329953	0.0245913	28.1837	*	9.34239e-12	1.74378e-08	49.0459	intron_trim	ENSBTAG00000030775
chr1	145556324	*	1.30067e-09	1.18074e-06	49.9799	*	5.7452e-05	0.00584771	25.4435	intron_trim	ENSBTAG00000030775
chr1	145560652	*	4.43059e-07	0.00014152	40.1985	*	9.80633e-08	3.64853e-05	33.9406	intron_trim	ENSBTAG00000030775
chr1	145587498	*	1.0854e-06	0.000292396	44.837	*	9.4677e-05	0.008606	29.0476	intron_trim	ENSBTAG00000030775
chr1	145604286	*	4.59949e-05	0.00558457	34.5888	*	2.06993e-05	0.00263114	-33.634	intron_trim	ENSBTAG00000030775
chr1	145698543	*	0.00174399	0.078742	-23.8095	*	0.000967485	0.0486493	-20.6169	IGR	IGR	IGR
chr1	145718350	*	3.70788e-06	0.000778189	35.1733	*	1.03741e-05	0.0015271	25.8559	IGR	IGR	IGR
chr1	145723276	*	9.72774e-05	0.00989873	29.4243	*	6.27575e-06	0.00102543	31.4286	IGR	IGR	IGR
chr1	145760243	*	1.05631e-07	4.42315e-05	-43.1955	*	0.000138276	0.0115104	-28.1504	IGR	IGR	IGR
chr1	145765277	*	2.75199e-07	9.61466e-05	-39.5657	*	0.00159959	0.0691193	-25.8011	IGR	IGR	IGR
chr1	145838501	*	1.14894e-05	0.00189768	-33.5959	*	1.03415e-07	3.80876e-05	-35.6872	IGR	IGR	IGR
chr1	145872844	*	0.000214271	0.0179296	-28.9164	*	0.000144441	0.0118941	-22.7855	intron_trim	ENSBTAG00000020409
chr1	145876180	*	0.00034767	0.025525	36.1854	*	7.11229e-05	0.00689856	36.2857	intron_trim	ENSBTAG00000020409
chr1	145885416	*	1.65422e-08	9.78565e-06	-51.1111	*	3.07376e-09	2.14142e-06	-47.9102	upstream	ENSBTAG00000018936
chr1	145967881	*	7.91712e-08	3.50616e-05	-36.8477	*	6.43454e-12	1.27905e-08	-46.4387	intron_trim	ENSBTAG00000003148
chr1	146114553	*	1.45159e-05	0.00228531	-31.1141	*	7.02715e-05	0.00683577	-34.8178	IGR	IGR	IGR
chr1	146326883	*	1.26585e-05	0.0020475	-36.8421	*	8.90496e-07	0.000216035	-30.2268	intron_trim	ENSBTAG00000005503
chr1	146327905	*	6.26911e-15	2.63613e-11	-66.2757	*	1.95606e-15	1.28652e-11	-44.8331	intron_trim	ENSBTAG00000005503
chr1	146327939	*	1.37527e-09	1.23519e-06	-41.8587	*	3.90816e-11	5.75394e-08	-38.9756	intron_trim	ENSBTAG00000005503
chr1	146332157	*	7.82969e-05	0.00839583	-24.8786	*	1.66722e-08	8.56724e-06	-45.5556	donor	ENSBTAG00000005503		CpGI	388	16	1.1e-06
chr1	146348580	*	1.75154e-06	0.000428288	38.1517	*	7.96867e-06	0.00123877	28.5714	IGR	IGR	IGR
chr1	146388483	*	6.17027e-14	2.13567e-10	65.4003	*	1.20722e-06	0.000274998	32.9977	intron_trim	ENSBTAG00000052513
chr1	146463245	*	4.65871e-05	0.00564206	21.5686	*	1.52977e-05	0.00207469	21.6484	IGR	IGR	IGR
chr1	147063798	*	8.33085e-09	5.56482e-06	-42.5901	*	9.1157e-10	7.84651e-07	-39.7216	intron_trim	ENSBTAG00000004742
chr1	147091631	*	0.000547286	0.0354201	-32.1525	*	3.18656e-05	0.00369347	-29.4757	intron_trim	ENSBTAG00000004742
chr1	147157543	*	9.24383e-06	0.00160114	37.0298	*	0.00153975	0.0673515	23.8713	IGR	IGR	IGR
chr1	147177167	*	1.10679e-09	1.03176e-06	52.3583	*	1.43447e-05	0.00197273	32.0466	IGR	IGR	IGR
chr1	147206466	*	9.51105e-07	0.000262854	33.3071	*	2.05407e-09	1.53479e-06	41.9719	IGR	IGR	IGR
chr1	147346773	*	0.000845865	0.0482094	-28.5774	*	3.85368e-05	0.00428562	-25.8402	IGR	IGR	IGR
chr1	147419182	*	3.54243e-10	3.97089e-07	46.0606	*	4.80812e-05	0.00509377	27.8696	IGR	IGR	IGR
chr1	147479719	*	1.93152e-06	0.000462473	-28.3904	*	6.92608e-05	0.00675991	-30.2482	IGR	IGR	IGR
chr1	147482391	*	9.00815e-11	1.23407e-07	-47.3074	*	0.000120014	0.0103301	-27.1245	IGR	IGR	IGR
chr1	147491055	*	4.86589e-10	5.17833e-07	-42.0226	*	2.43239e-06	0.000481556	-30.6034	IGR	IGR	IGR
chr1	147497099	*	2.56384e-08	1.40026e-05	-43.8755	*	1.74115e-05	0.00229716	-34.0944	IGR	IGR	IGR
chr1	147497347	*	8.66047e-05	0.00906246	-27.7164	*	5.19913e-06	0.00088209	-34.5098	IGR	IGR	IGR
chr1	147499270	*	1.67899e-06	0.000414433	-25	*	0.00070933	0.0389863	-20.6882	IGR	IGR	IGR
chr1	147628480	*	5.32401e-08	2.53801e-05	-37.3856	*	8.41244e-13	2.29725e-09	-48.2323	IGR	IGR	IGR	CpGI	124	9	9.39e-06
chr1	147650681	*	2.3826e-05	0.0033603	25.4545	*	0.000196948	0.0150726	22.4617	IGR	IGR	IGR
chr1	147651213	*	6.7279e-09	4.65734e-06	28.4345	*	0.000158135	0.0127553	21.4636	IGR	IGR	IGR
chr1	147850448	*	5.76895e-09	4.09586e-06	-24.6154	*	2.85339e-07	8.64158e-05	-33.8675	IGR	IGR	IGR
chr1	147851328	*	6.42442e-09	4.47956e-06	-41.5377	*	6.55472e-05	0.00647924	-26.4935	IGR	IGR	IGR
chr1	147858328	*	1.87698e-05	0.00279118	33.6744	*	1.2689e-07	4.50033e-05	-40.9814	IGR	IGR	IGR
chr1	147875144	*	0.000536991	0.0349378	-27.9394	*	0.000916744	0.0468453	-21.7697	IGR	IGR	IGR
chr1	148298695	*	7.34114e-07	0.000213243	40.0579	*	8.13701e-07	0.000200837	39.7086	IGR	IGR	IGR
chr1	148390966	*	0.00181263	0.0808158	-23.6171	*	6.36462e-07	0.000164784	-32.6416	intron_trim	ENSBTAG00000052342
chr1	148430968	*	0.00123703	0.0625417	-27.8947	*	0.000294952	0.0204388	-27.7778	IGR	IGR	IGR
chr1	148462094	*	5.93806e-15	2.51564e-11	61.7868	*	6.16305e-09	3.79886e-06	37.4864	intron_trim	ENSBTAG00000053201
chr1	148471972	*	0.000153567	0.013975	-30.8642	*	7.15346e-06	0.00113776	-34.8641	intron_trim	ENSBTAG00000053201
chr1	148481122	*	1.11435e-05	0.00185321	38.1026	*	2.26531e-05	0.00282407	35.5191	intron_trim	ENSBTAG00000053201
chr1	148506091	*	1.52961e-05	0.00237762	-34.7481	*	3.90571e-06	0.000703082	-33.4218	intron_trim	ENSBTAG00000053201
chr1	148514341	*	2.98575e-06	0.000654386	-25.5756	*	1.17232e-07	4.22176e-05	-39.4548	upstream	ENSBTAG00000014306
chr1	148596770	*	4.99174e-07	0.00015593	40.4214	*	2.48782e-05	0.00304333	31.1111	IGR	IGR	IGR
chr1	148613608	*	7.41165e-08	3.3269e-05	42.4195	*	8.58478e-08	3.27363e-05	47.3574	intron_trim	ENSBTAG00000011876
chr1	148644728	*	5.61022e-12	1.12959e-08	55.5769	*	0.000123045	0.0105255	24.4444	IGR	IGR	IGR
chr1	148665196	*	0.000231888	0.0190013	33.2329	*	0.000228153	0.0168471	26.3958	intron_trim	ENSBTAG00000011880		CpGI	242	13	9.94e-07
chr1	148671632	*	1.1999e-09	1.10279e-06	46.8832	*	1.998e-11	3.27634e-08	47.2464	intron_trim	ENSBTAG00000011880
chr1	148684066	*	2.07473e-12	4.77657e-09	56.1508	*	8.82695e-07	0.000214553	39.3863	IGR	IGR	IGR
chr1	148707260	*	0.000503483	0.0333668	22.5707	*	3.05883e-05	0.00357683	24.9276	IGR	IGR	IGR
chr1	148707462	*	0.000369977	0.0267271	25.0345	*	4.53031e-05	0.00486017	23.6422	IGR	IGR	IGR
chr1	148711100	*	3.15785e-05	0.00418196	38.4592	*	5.66259e-11	7.82564e-08	48.0627	IGR	IGR	IGR
chr1	148719159	*	2.62935e-11	4.32389e-08	56.6995	*	3.34942e-10	3.41801e-07	42.7083	IGR	IGR	IGR
chr1	148799097	*	0.000129972	0.0123208	32.754	*	2.87646e-06	0.000550405	20.875	IGR	IGR	IGR
chr1	148822136	*	9.30643e-05	0.00957262	25.3862	*	2.58642e-09	1.85416e-06	33.1038	IGR	IGR	IGR
chr1	148889601	*	1.57473e-05	0.00243214	34.1243	*	6.065e-06	0.000997449	32.2954	IGR	IGR	IGR
chr1	148918555	*	0.000428597	0.0297134	29.9886	*	1.01623e-08	5.71134e-06	35.6611	IGR	IGR	IGR
chr1	148919291	*	5.39405e-08	2.5647e-05	44.4991	*	4.30096e-06	0.000758523	27.6713	IGR	IGR	IGR
chr1	149075462	*	0.000345886	0.0254275	28.2012	*	0.000247988	0.0179411	21.2544	intron_trim	ENSBTAG00000033679
chr1	149198281	*	9.6903e-07	0.000266855	-37.7778	*	5.02815e-05	0.00527136	-21.4286	intron_trim	ENSBTAG00000033679
chr1	149198382	*	1.99142e-05	0.0029241	-30.2661	*	1.66531e-05	0.00221774	-27.2727	acceptor	ENSBTAG00000033679		CpGI	517	28	7.46e-14
chr1	149371633	*	8.84675e-07	0.000247987	-33.697	*	3.68968e-06	0.000671473	-30.1587	intron_trim	ENSBTAG00000008167
chr1	149472616	*	0.00211319	0.0893398	-22.1839	*	2.43629e-07	7.60956e-05	-34.7706	intron_trim	ENSBTAG00000004791
chr1	149477566	*	4.62938e-08	2.25464e-05	-44.2959	*	8.58855e-05	0.00798309	-31.244	intron_trim	ENSBTAG00000004791
chr1	149729962	*	0.00109618	0.0576057	22.7273	*	2.29618e-07	7.26301e-05	31.2515	IGR	IGR	IGR
chr1	149777621	*	1.46528e-06	0.000372026	35.9213	*	0.00012993	0.010976	20.7526	IGR	IGR	IGR
chr1	150009551	*	5.2043e-06	0.00101727	28.2353	*	4.19826e-05	0.0045799	23.4601	intron_trim	ENSBTAG00000037616
chr1	150317563	*	0.000441731	0.0303604	27.8888	*	6.44531e-05	0.00639453	28.6232	IGR	IGR	IGR
chr1	150414347	*	3.96793e-05	0.00498796	42.2764	*	0.000338059	0.0226337	31.6297	IGR	IGR	IGR
chr1	150461805	*	0.000274091	0.0214964	27.454	*	0.000418012	0.0264865	20.2798	IGR	IGR	IGR
chr1	150461969	*	7.30936e-06	0.00133021	23.7517	*	3.45342e-09	2.35292e-06	27.6596	IGR	IGR	IGR
chr1	150637456	*	1.22514e-06	0.000322511	45.0842	*	0.000888753	0.0458132	23.6281	IGR	IGR	IGR
chr1	150681005	*	1.08497e-12	2.71269e-09	51.3889	*	5.34901e-08	2.22634e-05	41.7865	intron_trim	ENSBTAG00000011001
chr1	150826000	*	5.92043e-07	0.000179016	38.0366	*	0.00025884	0.018519	22.2297	IGR	IGR	IGR
chr1	150862678	*	0.000705187	0.0424171	29.037	*	8.71969e-05	0.00807792	20.9524	IGR	IGR	IGR
chr1	150882309	*	0.000202835	0.0172181	-27.57	*	0.000711901	0.0390857	-23.4181	IGR	IGR	IGR
chr1	150989822	*	3.94004e-09	2.97785e-06	46.8443	*	0.000621187	0.0353924	22.6654	IGR	IGR	IGR
chr1	151001062	*	4.81662e-05	0.00578504	-35.9583	*	1.73716e-09	1.33771e-06	-41.8728	IGR	IGR	IGR
chr1	151079579	*	0.00200463	0.0862978	23.1729	*	3.76513e-05	0.00420962	30.9091	IGR	IGR	IGR
chr1	151154694	*	0.00140923	0.0682585	-23.1556	*	2.51533e-05	0.00306975	-29.2857	IGR	IGR	IGR
chr1	151269245	*	0.000308882	0.0234426	20.6952	*	4.53573e-05	0.00486461	29.4118	IGR	IGR	IGR
chr1	151336479	*	0.000969013	0.0529363	-24.2962	*	4.46765e-08	1.92281e-05	-34.316	IGR	IGR	IGR
chr1	151366126	*	4.30069e-10	4.67111e-07	-55.7895	*	3.23272e-10	3.32084e-07	-54.1619	intron_trim	ENSBTAG00000052589
chr1	151373116	*	0.000143464	0.0132662	30.0672	*	0.000113899	0.00992181	20.0257	intron_trim	ENSBTAG00000052589
chr1	151427918	*	6.58433e-05	0.00734968	-32.0988	*	2.98981e-05	0.00351427	-31.2289	IGR	IGR	IGR	CpGI	171	15	2.15e-10
chr1	151473220	*	0.000121669	0.0117245	-25.9969	*	2.93337e-06	0.000559035	-28.8622	upstream	ENSBTAG00000020787
chr1	151583760	*	0.00193145	0.0842529	22.7273	*	1.14035e-05	0.00164654	33.7505	intron_trim	ENSBTAG00000012837
chr1	151589437	*	0.00115693	0.0597408	23.2068	*	7.9181e-06	0.0012326	22.3881	intron_trim	ENSBTAG00000012837
chr1	151613259	*	0.000316778	0.0238742	26.0879	*	3.68655e-06	0.00067106	25.5248	intron_trim	ENSBTAG00000012837
chr1	151665569	*	6.18451e-10	6.32115e-07	52.7552	*	5.45967e-06	0.000916299	33.9305	intron_trim	ENSBTAG00000012837
chr1	151681077	*	0.00116902	0.0601717	27.8497	*	0.00172323	0.0727262	25.7407	IGR	IGR	IGR
chr1	151884661	*	0.000346853	0.0254822	23.9879	*	0.00153124	0.0671028	21.6899	intron_trim	ENSBTAG00000049122
chr1	151900246	*	0.000566806	0.0363125	21.9876	*	1.49971e-05	0.00204274	22.7435	intron_trim	ENSBTAG00000049122
chr1	151949877	*	3.03154e-05	0.00405405	-34.9237	*	1.42165e-23	5.76414e-19	-65.6566	IGR	IGR	IGR
chr1	151958830	*	6.01963e-06	0.00114219	39.3235	*	6.25249e-17	6.31368e-13	54.3577	IGR	IGR	IGR
chr1	151960937	*	5.2534e-07	0.000162468	38.6667	*	3.86778e-11	5.70699e-08	53.2331	IGR	IGR	IGR
chr1	152027660	*	3.5613e-06	0.000753075	-39.319	*	6.97745e-08	2.76439e-05	-37.4336	IGR	IGR	IGR
chr1	152031377	*	6.15991e-08	2.86015e-05	-41.2492	*	3.67743e-10	3.69315e-07	-44.7171	IGR	IGR	IGR
chr1	152031894	*	5.19115e-05	0.00613502	-32.0574	*	3.35286e-16	2.77469e-12	-51.9637	IGR	IGR	IGR
chr1	152063438	*	0.00142924	0.068881	-29.8265	*	4.6256e-10	4.45731e-07	-53.6783	IGR	IGR	IGR
chr1	152064675	*	1.87249e-13	5.67808e-10	56.3636	*	7.77936e-14	3.04912e-10	53.6316	IGR	IGR	IGR
chr1	152065227	*	4.74232e-07	0.00014959	-43.2679	*	0.000288001	0.0200736	-25.254	IGR	IGR	IGR
chr1	152066250	*	5.05726e-18	3.75091e-14	63.2262	*	1.01291e-10	1.2652e-07	51.3115	IGR	IGR	IGR
chr1	152076914	*	0.000152854	0.0139259	-33.8889	*	4.2873e-10	4.18315e-07	-50.1777	IGR	IGR	IGR
chr1	152083039	*	0.000905835	0.0505238	-31.3844	*	0.000828683	0.0435794	-24.5855	IGR	IGR	IGR
chr1	152149056	*	2.76429e-05	0.00376947	33.7533	*	0.00100107	0.0498401	22.2725	IGR	IGR	IGR
chr1	152170724	*	2.00863e-08	1.14406e-05	-48.9722	*	1.58744e-10	1.8372e-07	-53.6469	IGR	IGR	IGR
chr1	152173340	*	2.82723e-05	0.00383751	-34.4705	*	3.86346e-08	1.70725e-05	-44.1404	IGR	IGR	IGR
chr1	152176642	*	0.00021051	0.0176918	-27.3329	*	4.85838e-08	2.05748e-05	-41.9048	IGR	IGR	IGR
chr1	152852966	*	2.82003e-06	0.000625552	32.5362	*	1.02664e-06	0.000241721	29.5755	IGR	IGR	IGR
chr1	152868240	*	0.000280959	0.0218838	23.2836	*	0.000465998	0.0286972	22.702	IGR	IGR	IGR
chr1	152918105	*	0.000962487	0.0526952	23.6037	*	1.94025e-06	0.000401799	35.2805	IGR	IGR	IGR
chr1	152954869	*	2.33692e-05	0.00331207	20.8333	*	5.82609e-06	0.000965725	22.1265	IGR	IGR	IGR
chr1	152973476	*	8.67763e-05	0.00907499	28.3358	*	5.37564e-06	0.000905052	34.6471	IGR	IGR	IGR
chr1	153070393	*	5.60326e-08	2.64514e-05	-39.1634	*	1.11428e-08	6.1601e-06	-36.1876	IGR	IGR	IGR
chr1	153070650	*	2.83365e-07	9.84203e-05	-37.9785	*	4.93569e-13	1.46222e-09	-41.3095	IGR	IGR	IGR
chr1	153176897	*	2.81418e-07	9.78576e-05	30.4196	*	0.000123446	0.0105509	20.5534	upstream	ENSBTAG00000008240
chr1	153229556	*	0.00149786	0.071111	23.0076	*	7.30167e-06	0.00115614	25.8336	IGR	IGR	IGR
chr1	153235181	*	1.84829e-06	0.00044641	28.5577	*	6.65883e-09	4.0425e-06	33.2534	IGR	IGR	IGR
chr1	153235292	*	6.63035e-06	0.00123224	28.8995	*	4.54691e-07	0.000125785	30.5054	IGR	IGR	IGR
chr1	153430090	*	5.51795e-09	3.95148e-06	-24.3902	*	2.04627e-09	1.53037e-06	-33.7838	intron_trim	ENSBTAG00000030593
chr1	153438915	*	5.84366e-07	0.000177169	-23.5294	*	3.19441e-10	3.28656e-07	-26.9231	intron_trim	ENSBTAG00000030593
chr1	153453960	*	8.67074e-05	0.00906975	-21.991	*	3.88416e-12	8.35976e-09	-27.551	intron_trim	ENSBTAG00000030593
chr1	153577265	*	0.000956381	0.0524768	24.6731	*	0.000508261	0.0305892	24.5074	IGR	IGR	IGR
chr1	153697800	*	0.000212657	0.0178335	-26.3214	*	3.62775e-05	0.00408995	-35.4031	IGR	IGR	IGR
chr1	153710913	*	0.000272582	0.0214106	23.1833	*	0.000368456	0.024127	20.2032	IGR	IGR	IGR
chr1	153785203	*	9.77607e-05	0.00993365	-29.7536	*	5.12893e-07	0.000138679	-33.8764	IGR	IGR	IGR
chr1	153793521	*	0.00123519	0.0624804	-25.5981	*	0.000656277	0.0368493	-24.7222	IGR	IGR	IGR
chr1	153819781	*	8.60997e-05	0.00902315	26.6906	*	9.10085e-08	3.4337e-05	30.3846	IGR	IGR	IGR
chr1	153855017	*	0.0010174	0.0547442	22.5432	*	1.207e-09	9.89873e-07	43.2353	intron_trim	ENSBTAG00000052583
chr1	154333193	*	0.000226395	0.0186697	22.4554	*	0.000116517	0.0100997	24.8747	intron_trim	ENSBTAG00000030581
chr1	154568114	*	0.00141013	0.0682864	-24.6742	*	0.000108159	0.00953873	-26.7896	intron_trim	ENSBTAG00000030581
chr1	154606710	*	5.00948e-06	0.000987264	-41.5403	*	1.54843e-06	0.000335573	-35.9635	intron_trim	ENSBTAG00000030581
chr1	154608457	*	0.00205166	0.0876415	-26.6667	*	1.76357e-05	0.00232006	-34.8677	intron_trim	ENSBTAG00000030581
chr1	154956136	*	0.00143714	0.0691526	27.755	*	0.000409523	0.0260898	24.7779	IGR	IGR	IGR
chr1	155047091	*	2.34746e-05	0.00332382	32.4183	*	7.75844e-08	3.01313e-05	38.4542	IGR	IGR	IGR
chr1	155100622	*	0.00232323	0.0950191	22.8173	*	1.22965e-06	0.000279081	30.1988	IGR	IGR	IGR
chr1	155112108	*	0.000294281	0.0226325	26.6602	*	0.00153247	0.0671336	25.7163	IGR	IGR	IGR
chr1	155115483	*	1.22363e-07	4.98545e-05	33.601	*	1.06154e-12	2.7955e-09	38.3724	IGR	IGR	IGR
chr1	155118813	*	6.57534e-09	4.56602e-06	40.5556	*	3.07067e-11	4.70575e-08	41.2623	IGR	IGR	IGR
chr1	155119653	*	0.000740492	0.0438906	21.8396	*	5.82005e-07	0.000153341	25.6572	IGR	IGR	IGR
chr1	155128098	*	6.66689e-05	0.00741801	30.1754	*	8.85136e-08	3.35575e-05	37.8053	IGR	IGR	IGR
chr1	155253261	*	0.000949311	0.0521923	24.5679	*	0.00273704	0.0992559	20.7985	IGR	IGR	IGR
chr1	155304294	*	0.000988826	0.0536775	-25.6039	*	0.0011084	0.0535372	-22.4206	IGR	IGR	IGR
chr1	155313902	*	2.37686e-05	0.00335501	25.4167	*	6.46508e-08	2.59746e-05	31.7837	IGR	IGR	IGR
chr1	155313922	*	2.67862e-05	0.00367948	-32.5258	*	5.04416e-07	0.000136882	-35.3988	IGR	IGR	IGR
chr1	155334403	*	0.000117045	0.0113956	-31.6089	*	0.000679961	0.0378225	-28.1493	IGR	IGR	IGR	CpGI	191	11	4.83e-06
chr1	155340557	*	0.000407005	0.0286209	-31.7487	*	9.95898e-10	8.43695e-07	-43.2184	IGR	IGR	IGR
chr1	155371022	*	0.000489232	0.0326873	-31.9837	*	3.0209e-07	9.04426e-05	-36.1299	IGR	IGR	IGR
chr1	155437462	*	0.000282639	0.0219856	-29.526	*	1.78405e-07	5.93532e-05	-29.5238	intron_trim	ENSBTAG00000021158
chr1	155460690	*	0.000125488	0.0119997	31.1129	*	1.34508e-07	4.71582e-05	33.3333	intron_trim	ENSBTAG00000021158
chr1	155671816	*	9.05306e-06	0.0015752	27.8322	*	2.62333e-05	0.00317265	21.4744	IGR	IGR	IGR
chr1	155673448	*	0.000152227	0.013881	26.3919	*	5.15525e-05	0.00537524	22.6906	IGR	IGR	IGR
chr1	156031975	*	2.65231e-14	9.82162e-11	51.5152	*	2.49279e-05	0.00304789	29.9248	IGR	IGR	IGR
chr1	156139119	*	4.74502e-05	0.00572099	-31.6667	*	0.000160312	0.0128905	-32.7146	IGR	IGR	IGR
chr1	156290299	*	0.000415796	0.0290852	26.9673	*	0.000548114	0.0323286	29.6737	IGR	IGR	IGR
chr1	156307823	*	1.62838e-05	0.00249645	-36.0195	*	4.77798e-05	0.00506943	-32.0761	IGR	IGR	IGR
chr1	156487727	*	1.96975e-12	4.56377e-09	44.5652	*	7.27719e-12	1.41821e-08	48.5294	intron_trim	ENSBTAG00000012798
chr1	156505556	*	4.29893e-08	2.12255e-05	34.799	*	2.10726e-10	2.32142e-07	29.2704	intron_trim	ENSBTAG00000012798
chr1	156520748	*	2.31844e-05	0.00329034	28.1839	*	5.04837e-09	3.22328e-06	30.6154	intron_trim	ENSBTAG00000012798
chr1	157000497	*	0.00161204	0.0747075	-25.2499	*	3.0237e-06	0.000572819	-40.9764	IGR	IGR	IGR
chr1	157220532	*	5.21838e-05	0.00616248	-39.551	*	4.1062e-09	2.71492e-06	-48.1961	intron_trim	ENSBTAG00000046385		CpGI	451	25	1.17e-12
chr1	157367306	*	0.00225417	0.0931895	25.9947	*	0.00158409	0.0686536	25.5601	exonic_part	ENSBTAG00000000746	ENSBTAT00000082959+ENSBTAT00000080194+ENSBTAT00000071193+ENSBTAT00000075969+ENSBTAT00000077399+ENSBTAT00000076350+ENSBTAT00000075869+ENSBTAT00000000994+ENSBTAT00000085098	CpGI	299	25	1.45e-16
chr1	157591487	*	2.24951e-07	8.1532e-05	-23.8764	*	4.30576e-05	0.00467206	-25.7092	IGR	IGR	IGR
chr1	157745027	*	0.000477064	0.0321101	-31.5404	*	1.08647e-07	3.96684e-05	-35.1886	intron_trim	ENSBTAG00000040393
chr1	157748941	*	4.21089e-06	0.000861501	-35.305	*	3.4807e-05	0.00395891	-29.1228	upstream	ENSBTAG00000051758
chr1	157751724	*	6.21961e-05	0.0070373	-27.6515	*	5.54479e-09	3.47844e-06	-36.3469	intron_trim	ENSBTAG00000051758
chr10	559137	*	4.96982e-05	0.0059259	34.8457	*	7.97354e-09	4.68267e-06	41.7073	IGR	IGR	IGR
chr10	564516	*	0.000182845	0.0159387	23.9379	*	7.56283e-08	2.95164e-05	35.3535	IGR	IGR	IGR
chr10	579551	*	0.000420716	0.0293365	28.5895	*	1.06737e-06	0.000249274	29.7196	IGR	IGR	IGR
chr10	632145	*	0.000430033	0.0297752	23.2686	*	1.56815e-05	0.00211619	24.6791	IGR	IGR	IGR
chr10	650470	*	0.000481187	0.0323081	-30.1587	*	0.000788799	0.0420805	-25.864	IGR	IGR	IGR
chr10	701844	*	4.80233e-07	0.000151117	-28.3019	*	2.69073e-07	8.24071e-05	-28.3019	IGR	IGR	IGR
chr10	746247	*	0.00027414	0.0214982	-23.7007	*	0.00133113	0.0608774	-20.8444	IGR	IGR	IGR
chr10	748279	*	2.14343e-06	0.000502661	42.4702	*	5.22698e-07	0.00014079	40.0399	IGR	IGR	IGR
chr10	916991	*	0.000588612	0.0373097	27.6897	*	0.00121755	0.057202	22.8284	intron_trim	ENSBTAG00000035858
chr10	918509	*	3.77452e-06	0.000789409	34.0833	*	9.27892e-06	0.00139807	35.038	intron_trim	ENSBTAG00000035858
chr10	1052498	*	8.19286e-07	0.000233164	-37.2627	*	7.55956e-09	4.4839e-06	-39.1129	IGR	IGR	IGR
chr10	1059981	*	0.000172627	0.0152614	-29.8665	*	0.00033796	0.022629	-22.8081	IGR	IGR	IGR
chr10	1078447	*	0.0007895	0.0459244	23.1222	*	7.41472e-09	4.41295e-06	38.6905	IGR	IGR	IGR
chr10	1102237	*	1.84735e-07	6.9533e-05	38.2552	*	1.43896e-07	4.98323e-05	22.1065	intron_trim	ENSBTAG00000012804
chr10	1115808	*	1.28871e-05	0.00207788	27.5703	*	2.49548e-06	0.000491282	28.3944	intron_trim	ENSBTAG00000012804
chr10	1129194	*	5.97129e-08	2.78758e-05	33.6257	*	0.0011803	0.0559715	23.8173	intron_trim	ENSBTAG00000012804
chr10	1129212	*	1.40366e-06	0.00035948	28.4211	*	0.00128353	0.0593509	22.5	intron_trim	ENSBTAG00000012804
chr10	1148968	*	0.00190597	0.0835241	-20.6261	*	2.53311e-06	0.000497376	-25.3972	IGR	IGR	IGR
chr10	1423096	*	1.90588e-07	7.13514e-05	-39.7368	*	0.000175857	0.0138387	-32.7031	IGR	IGR	IGR
chr10	1429399	*	1.694e-06	0.000417464	-30.4492	*	9.99305e-09	5.63383e-06	-30.7359	IGR	IGR	IGR
chr10	1461522	*	2.2235e-05	0.00318474	-39.881	*	6.21852e-05	0.00622061	-24.9123	IGR	IGR	IGR
chr10	1461523	*	9.56023e-05	0.00977431	-28.9206	*	0.000609127	0.0348987	-24.1141	IGR	IGR	IGR
chr10	1465697	*	3.71957e-06	0.000780032	26.3343	*	3.45487e-09	2.35376e-06	26.3736	IGR	IGR	IGR
chr10	1469482	*	3.06858e-05	0.00409116	-27.5735	*	3.4061e-06	0.000630065	-26.4706	IGR	IGR	IGR
chr10	1526645	*	0.000264112	0.0209265	30.4977	*	0.00112515	0.0540941	26.5625	intron_trim	ENSBTAG00000014750
chr10	1571921	*	3.59361e-07	0.000119318	-40.597	*	4.20207e-05	0.00458289	-30.0179	intron_trim	ENSBTAG00000014750
chr10	1572821	*	3.5555e-05	0.00458042	28.6731	*	0.000146544	0.0120284	30.2543	intron_trim	ENSBTAG00000014750
chr10	1586667	*	1.20129e-05	0.00196444	28.6341	*	2.48272e-05	0.00303808	22.9528	intron_trim	ENSBTAG00000014750
chr10	1621948	*	0.000291082	0.0224625	30.8924	*	0.000143202	0.0118169	27.2233	intron_trim	ENSBTAG00000014750
chr10	1727183	*	4.1487e-07	0.00013421	36.0473	*	1.15396e-06	0.000265375	21.3721	intron_trim	ENSBTAG00000014750
chr10	1748620	*	0.000311552	0.0235891	-28.3851	*	1.31668e-05	0.00184475	-21.8446	intron_trim	ENSBTAG00000014750
chr10	1755385	*	0.00203666	0.087208	-24.7354	*	3.31439e-05	0.00380949	-30.4286	intron_trim	ENSBTAG00000014750
chr10	1781912	*	1.3634e-05	0.00217384	-34.4409	*	0.000963794	0.0485191	-21.1765	intron_trim	ENSBTAG00000014750
chr10	1782473	*	9.88023e-08	4.19165e-05	-40.0843	*	0.00153943	0.0673421	-21.3898	intron_trim	ENSBTAG00000014750
chr10	1804047	*	9.54773e-06	0.00164117	31.6667	*	6.06749e-05	0.00610023	25.6162	intron_trim	ENSBTAG00000014750
chr10	2047274	*	0.000132834	0.0125289	30.3185	*	6.1888e-06	0.0010142	33.6934	IGR	IGR	IGR
chr10	2320145	*	6.11802e-06	0.00115616	-31.5718	*	1.18026e-05	0.00169119	-22.9563	intron_trim	ENSBTAG00000052475
chr10	2360815	*	3.7134e-06	0.000779026	-33.1235	*	5.06883e-13	1.49534e-09	-45.8002	IGR	IGR	IGR
chr10	2408081	*	0.00115439	0.0596581	23.7935	*	0.00043669	0.0273381	23.9506	IGR	IGR	IGR
chr10	2502481	*	2.20463e-08	1.23659e-05	38.0217	*	0.000661711	0.0370763	26.3018	IGR	IGR	IGR
chr10	2689317	*	0.000510127	0.0336901	29.4643	*	7.18031e-06	0.00114103	-29.0955	IGR	IGR	IGR
chr10	2775858	*	0.00177884	0.0797735	-23.0597	*	2.47796e-05	0.00303352	-23.6842	IGR	IGR	IGR
chr10	2862222	*	1.054e-07	4.41525e-05	-49.2843	*	0.00124264	0.0580272	-25.8887	IGR	IGR	IGR
chr10	2874920	*	0.000145704	0.0134249	-32.1429	*	2.04834e-12	4.86124e-09	-60.1408	IGR	IGR	IGR
chr10	2879347	*	6.89129e-05	0.00760615	-30.318	*	0.00187626	0.0770972	-21.7647	IGR	IGR	IGR
chr10	2879454	*	1.42323e-06	0.000363522	-34.4816	*	2.15951e-05	0.00272079	-30.2033	IGR	IGR	IGR
chr10	2925881	*	1.10118e-08	7.00613e-06	-47.9144	*	9.5077e-06	0.00142484	-37.4042	IGR	IGR	IGR
chr10	2943059	*	2.44051e-05	0.00342347	-31.414	*	0.000919426	0.0469475	-26.7027	IGR	IGR	IGR
chr10	2996137	*	1.18274e-07	4.84755e-05	41.086	*	0.000807871	0.0428036	29.5074	IGR	IGR	IGR
chr10	3035759	*	1.32463e-20	1.36986e-16	67.4389	*	3.53079e-14	1.55277e-10	56.913	IGR	IGR	IGR
chr10	3035877	*	3.58309e-07	0.000119005	37.9048	*	1.90816e-06	0.000396534	41.5342	IGR	IGR	IGR
chr10	3130207	*	0.000111447	0.0109786	-26.1672	*	8.80781e-05	0.00814052	-21.9048	IGR	IGR	IGR
chr10	3130217	*	1.51336e-05	0.00235843	-26.1905	*	2.35494e-07	7.40924e-05	-25.7675	IGR	IGR	IGR
chr10	3202965	*	0.00163343	0.0753459	26.1918	*	2.11721e-12	5.00383e-09	60.1061	IGR	IGR	IGR
chr10	3202992	*	1.11364e-05	0.00185242	-33.1723	*	2.02546e-05	0.00258653	-32.9831	IGR	IGR	IGR
chr10	3218533	*	3.29742e-05	0.00432581	-33.75	*	0.000618854	0.0352957	-24.5098	IGR	IGR	IGR
chr10	3354828	*	0.000415138	0.0290499	-30.3014	*	0.000523991	0.0312766	-26.0775	intron_trim	ENSBTAG00000011076
chr10	3402420	*	0.000531755	0.0346916	24.5896	*	2.10279e-05	0.00266424	30.8333	intron_trim	ENSBTAG00000011076
chr10	3477269	*	6.37458e-06	0.00119444	-33.2011	*	2.29266e-07	7.25394e-05	-44.4444	IGR	IGR	IGR
chr10	3693049	*	2.89396e-06	0.000638582	38.2189	*	0.000416617	0.0264196	23.8889	IGR	IGR	IGR
chr10	3859521	*	0.000116649	0.0113686	26.6012	*	0.000476309	0.0291603	21.0114	IGR	IGR	IGR
chr10	3879198	*	2.17635e-05	0.00313246	31.856	*	9.43251e-05	0.00858168	23.7092	IGR	IGR	IGR
chr10	3998831	*	0.000432623	0.0299008	29.7559	*	0.000361515	0.0237846	30.9636	donor	ENSBTAG00000014027
chr10	4001549	*	0.00202051	0.086772	-24.647	*	2.99405e-06	0.000568181	-35.2083	intron_trim	ENSBTAG00000014027
chr10	4180197	*	2.56422e-14	9.53012e-11	59.6927	*	2.06048e-07	6.66036e-05	41.3376	IGR	IGR	IGR
chr10	4180992	*	1.09912e-06	0.000295281	34.8263	*	2.33683e-06	0.000466407	39.4276	IGR	IGR	IGR
chr10	4497362	*	0.000262434	0.020828	30.3221	*	0.00083997	0.0440081	23.2453	IGR	IGR	IGR
chr10	4675650	*	3.47332e-07	0.000116135	27.3217	*	1.49343e-05	0.00203577	23.5075	IGR	IGR	IGR
chr10	4693023	*	1.8142e-09	1.55581e-06	-41.9006	*	1.36763e-15	9.44826e-12	-48.1013	intron_trim	ENSBTAG00000017525
chr10	4724343	*	1.83197e-05	0.00273762	-36.4924	*	2.71557e-06	0.000525823	-37.3239	intron_trim	ENSBTAG00000051386
chr10	4788262	*	0.00174892	0.0788943	25.9968	*	0.000152349	0.0123971	28.1395	IGR	IGR	IGR
chr10	4827531	*	0.000571356	0.0365294	21.6772	*	1.16102e-05	0.00167012	25.3617	IGR	IGR	IGR
chr10	6410764	*	8.02591e-05	0.00855413	-30.1538	*	4.10554e-06	0.000730892	-40.8065	IGR	IGR	IGR
chr10	6680136	*	0.000341429	0.025191	26.2019	*	0.00264767	0.0971026	21.5909	IGR	IGR	IGR
chr10	7449065	*	0.000154294	0.0140233	33.8118	*	7.40426e-06	0.00116901	33.2766	intron_trim	ENSBTAG00000017507
chr10	7486640	*	0.000390618	0.0277885	-29.8851	*	4.15276e-05	0.00454185	-26.6667	intron_trim	ENSBTAG00000017507
chr10	7492618	*	0.000358205	0.0261	28.3105	*	0.000518402	0.0310313	26.2821	intron_trim	ENSBTAG00000017507
chr10	7701967	*	9.3327e-06	0.00161282	40.4638	*	3.4867e-08	1.5679e-05	41.3098	intron_trim	ENSBTAG00000000897
chr10	7777485	*	5.80009e-07	0.000176125	41.2308	*	1.1164e-08	6.16973e-06	47.5911	intron_trim	ENSBTAG00000000897
chr10	7777576	*	2.02936e-07	7.50553e-05	47.8992	*	1.08113e-07	3.9504e-05	51.0985	intron_trim	ENSBTAG00000000897
chr10	7783852	*	0.000487174	0.0325973	-27.8061	*	0.000699716	0.0386091	-24.546	intron_trim	ENSBTAG00000000897
chr10	7833990	*	3.41498e-08	1.76149e-05	-47.8736	*	2.78514e-11	4.33588e-08	-51.6042	intron_trim	ENSBTAG00000000897
chr10	7833991	*	1.73649e-08	1.01941e-05	-52	*	7.43801e-07	0.00018682	-37.146	intron_trim	ENSBTAG00000000897
chr10	7886783	*	3.13416e-06	0.000680895	36.7168	*	0.000401792	0.0257282	26.1364	intron_trim	ENSBTAG00000000897
chr10	7999237	*	0.00196503	0.0851874	-25.3942	*	3.36463e-05	0.00385591	-25.7143	IGR	IGR	IGR
chr10	8380311	*	0.00128564	0.0641946	25.8349	*	1.28605e-07	4.54777e-05	42.7175	intron_trim	ENSBTAG00000020205
chr10	8392749	*	3.92952e-05	0.00494885	40.1602	*	2.98363e-05	0.00350871	36.2935	intron_trim	ENSBTAG00000020205
chr10	8396292	*	0.000425453	0.0295632	28.0372	*	0.00052435	0.0312914	25.4808	intron_trim	ENSBTAG00000020205
chr10	8543862	*	0.000123931	0.0118879	31.6725	*	2.15517e-05	0.00271669	39.1549	intron_trim	ENSBTAG00000020205
chr10	8549705	*	0.00217045	0.0909099	20.2039	*	5.75465e-05	0.0058552	28.9515	intron_trim	ENSBTAG00000020205
chr10	8559363	*	0.00015306	0.0139377	25.6944	*	1.35282e-08	7.2201e-06	30.9091	intron_trim	ENSBTAG00000020205
chr10	9128902	*	4.68155e-05	0.00566299	-25.7143	*	1.59569e-09	1.24441e-06	-30.5641	intron_trim	ENSBTAG00000005016
chr10	9167722	*	0.000961272	0.0526552	27.1739	*	6.79881e-08	2.70619e-05	36.01	intron_trim	ENSBTAG00000005016
chr10	9170512	*	0.000283736	0.0220464	27.2087	*	3.79331e-10	3.78986e-07	44.3077	intron_trim	ENSBTAG00000005016
chr10	9221471	*	8.15845e-07	0.000232406	33.4855	*	1.64524e-10	1.88962e-07	37.931	intron_trim	ENSBTAG00000005016
chr10	9247539	*	0.000134843	0.0126765	34.7159	*	4.03241e-05	0.00443803	31.3412	IGR	IGR	IGR
chr10	9374903	*	8.71929e-09	5.76001e-06	31.1475	*	1.5155e-07	5.20089e-05	34.9144	IGR	IGR	IGR
chr10	9388474	*	1.47012e-06	0.000372981	39.3581	*	0.00144221	0.0643653	23.8863	IGR	IGR	IGR
chr10	9402366	*	3.49345e-07	0.000116662	38.8669	*	7.2788e-07	0.000183594	39.09	upstream	ENSBTAG00000007371
chr10	9557098	*	0.00146547	0.0700631	-21.9995	*	0.000172309	0.0136212	-26.965	IGR	IGR	IGR
chr10	9621191	*	4.17547e-08	2.07549e-05	41.6369	*	4.12526e-09	2.72603e-06	38.9399	intron_trim	ENSBTAG00000007374
chr10	9626086	*	2.28946e-05	0.00325647	39.0175	*	0.00053337	0.0316883	27.0396	intron_trim	ENSBTAG00000007374
chr10	9646743	*	0.000332491	0.024725	28.5714	*	3.76526e-05	0.00420965	27.8304	IGR	IGR	IGR
chr10	9703386	*	0.00070441	0.0423857	-22.5689	*	4.8157e-06	0.000829794	33.1699	IGR	IGR	IGR
chr10	9776258	*	8.55636e-08	3.72952e-05	39.8519	*	4.01025e-09	2.66233e-06	37.7841	IGR	IGR	IGR
chr10	9787950	*	2.36207e-09	1.93873e-06	-45.7143	*	1.55971e-06	0.000337587	-32.9249	IGR	IGR	IGR
chr10	9808933	*	1.21205e-10	1.58369e-07	51.8182	*	0.00101297	0.0502671	26.2963	IGR	IGR	IGR
chr10	9819870	*	1.24484e-05	0.00201994	36.599	*	3.73117e-05	0.00417985	27.4111	upstream	ENSBTAG00000008341
chr10	9921473	*	7.22964e-07	0.000210516	46.1064	*	0.000218358	0.0162988	35.1852	intron_trim	ENSBTAG00000008341
chr10	10000698	*	4.08455e-08	2.03886e-05	44.6178	*	3.75033e-07	0.000107645	36.1828	intron_trim	ENSBTAG00000008341
chr10	10251140	*	2.1282e-06	0.000499666	35.4516	*	1.4508e-15	9.90456e-12	56.1943	IGR	IGR	IGR
chr10	10274033	*	0.00178206	0.0798749	-24.8333	*	0.000685048	0.0380286	-22.3886	IGR	IGR	IGR
chr10	10499362	*	2.44931e-10	2.91988e-07	-45.292	*	0.0008462	0.0442455	-24.4375	intron_trim	ENSBTAG00000025853
chr10	10522289	*	4.68374e-06	0.000935753	-36.0317	*	7.29858e-05	0.00703701	-27.7805	intron_trim	ENSBTAG00000025853
chr10	10594868	*	1.05297e-06	0.000285504	38.8794	*	2.17655e-06	0.000440365	31.139	IGR	IGR	IGR
chr10	10626583	*	0.000577007	0.0367812	-23.2915	*	3.06872e-08	1.41291e-05	-33.2816	intron_trim	ENSBTAG00000006751
chr10	10627659	*	2.7194e-05	0.00372137	-30.9864	*	0.00141127	0.0633963	-23.4732	intron_trim	ENSBTAG00000006751
chr10	10688663	*	0.000799351	0.046319	-22.1591	*	0.00199907	0.0804332	-21.9191	intron_trim	ENSBTAG00000006823
chr10	10729555	*	0.0014436	0.0693636	-24.5098	*	2.47907e-05	0.00303458	-30.6901	exonic_part	ENSBTAG00000006823	ENSBTAT00000075459+ENSBTAT00000076900+ENSBTAT00000008967
chr10	10927124	*	7.23059e-06	0.00131866	28.4541	*	0.000435809	0.0272988	21.6525	intron_trim	ENSBTAG00000049054
chr10	10937041	*	2.15638e-09	1.79539e-06	44.1251	*	2.79701e-07	8.50569e-05	32.6332	intron_trim	ENSBTAG00000049054
chr10	11021267	*	0.000766718	0.0449575	-28.5714	*	0.00171302	0.0724402	-21.2612	intron_trim	ENSBTAG00000012866
chr10	11040428	*	0.00195022	0.0847868	-25.9624	*	0.0019001	0.0777248	-26.6988	intron_trim	ENSBTAG00000012866
chr10	11070465	*	0.000285913	0.0221694	-34.129	*	0.000645627	0.0364039	-31.8621	IGR	IGR	IGR
chr10	11137313	*	0.000675943	0.0411731	-25.1639	*	7.76401e-05	0.00737972	-33.9181	intron_trim	ENSBTAG00000001619
chr10	11160731	*	0.000798279	0.046278	-24.6032	*	1.24398e-08	6.7381e-06	-44.2735	intron_trim	ENSBTAG00000001619
chr10	11230124	*	0.00015928	0.0143492	-24.8753	*	1.48801e-05	0.00203025	-29.2208	IGR	IGR	IGR
chr10	11246299	*	0.00106025	0.0563456	-26.0563	*	2.21597e-06	0.000446778	-28.1684	IGR	IGR	IGR
chr10	11305021	*	8.84145e-05	0.00920488	-31.1497	*	0.000187907	0.0145482	-25.5937	IGR	IGR	IGR
chr10	11314155	*	1.10491e-08	7.02633e-06	-37.8226	*	4.83317e-06	0.000832038	-26.8602	IGR	IGR	IGR
chr10	11449554	*	0.000169485	0.0150461	-30.8824	*	0.000325443	0.0220063	-25.2857	intron_trim	ENSBTAG00000046956
chr10	11780803	*	9.4193e-05	0.00966197	-35.1064	*	8.38698e-08	3.21174e-05	-45.9939	IGR	IGR	IGR
chr10	11797990	*	0.000199758	0.017022	20.2944	*	6.85987e-09	4.14487e-06	34.152	IGR	IGR	IGR
chr10	11805156	*	8.15686e-05	0.0086578	-38.1476	*	3.1253e-08	1.43252e-05	-40.8907	IGR	IGR	IGR
chr10	11828159	*	1.39552e-05	0.0022141	-33.8023	*	0.000405748	0.025913	-28.1951	intron_trim	ENSBTAG00000002163
chr10	11935389	*	0.000120173	0.0116202	-26.7647	*	0.000333858	0.022422	-22.0225	upstream	ENSBTAG00000021630
chr10	11943274	*	4.8046e-06	0.000955435	-39.869	*	9.63383e-14	3.6489e-10	-56.2266	intron_trim	ENSBTAG00000021630
chr10	12077693	*	1.19238e-05	0.00195319	-31.5404	*	1.32813e-05	0.00185755	-24.4993	intron_trim	ENSBTAG00000039658
chr10	12174385	*	1.13134e-05	0.00187475	-28.6602	*	0.000134668	0.0112827	-28.6765	IGR	IGR	IGR
chr10	12208705	*	3.46268e-05	0.00449074	-34.137	*	1.55331e-06	0.000336399	-30.6774	intron_trim	ENSBTAG00000012352
chr10	12421641	*	0.00159542	0.0741647	-20.3416	*	4.57893e-07	0.000126537	-42.3259	intron_trim	ENSBTAG00000014807
chr10	12439451	*	0.000693133	0.0419041	-24.5791	*	0.00245314	0.0922942	-21.0712	intron_trim	ENSBTAG00000015155
chr10	12531401	*	0.00182864	0.0812761	-21.2411	*	6.15687e-06	0.00100967	-26.5131	intron_trim	ENSBTAG00000025826
chr10	12546517	*	4.06565e-09	3.05779e-06	-42.4504	*	2.34222e-05	0.00289998	-33.1797	exonic_part	ENSBTAG00000025826	ENSBTAT00000036529+ENSBTAT00000074844
chr10	12701179	*	1.78517e-08	1.04174e-05	-40.9926	*	4.90646e-10	4.68523e-07	-39.5341	IGR	IGR	IGR
chr10	12778877	*	1.32679e-12	3.23e-09	33.9623	*	6.38301e-09	3.90914e-06	36.4253	intron_trim	ENSBTAG00000034140
chr10	12779082	*	2.58436e-07	9.13708e-05	-27.1823	*	1.78893e-07	5.94844e-05	-25.29	intron_trim	ENSBTAG00000034140
chr10	12913564	*	6.96661e-06	0.00128098	-36.4865	*	7.70345e-05	0.00733667	-28.5714	intron_trim	ENSBTAG00000034140
chr10	12964641	*	1.52416e-06	0.000383717	-39.7629	*	3.52109e-06	0.00064673	-32.4013	intron_trim	ENSBTAG00000034140
chr10	12991512	*	2.7622e-07	9.6419e-05	-43.374	*	9.18971e-06	0.00138785	-36.6667	intron_trim	ENSBTAG00000034140
chr10	13010349	*	0.000971465	0.0530229	-21.142	*	7.245e-12	1.41359e-08	-37.1957	intron_trim	ENSBTAG00000034140
chr10	13040576	*	0.000514345	0.0338939	-25.0517	*	5.74156e-05	0.00584488	-21.3666	IGR	IGR	IGR
chr10	13042955	*	5.43252e-09	3.90274e-06	-39.7593	*	5.41008e-05	0.00558104	-25.3535	upstream	ENSBTAG00000048530
chr10	13063999	*	3.93483e-06	0.000816123	-28.6318	*	5.52275e-08	2.2862e-05	-33.3516	IGR	IGR	IGR
chr10	13092047	*	6.78164e-07	0.000199739	-32.8897	*	2.3702e-05	0.00292812	-30.0816	intron_trim	ENSBTAG00000034140
chr10	13101391	*	0.000555682	0.0358048	30.8458	*	0.00103656	0.0510978	25.2506	intron_trim	ENSBTAG00000034140
chr10	13124777	*	2.39214e-07	8.57852e-05	-34.0746	*	1.02683e-06	0.000241757	-29.7917	intron_trim	ENSBTAG00000034140
chr10	13156403	*	6.82775e-06	0.00126147	-42.5926	*	7.98782e-13	2.19754e-09	-60.2564	intron_trim	ENSBTAG00000034140
chr10	13156784	*	9.39533e-05	0.00964496	-28.6517	*	5.60021e-07	0.000148778	-38.2382	intron_trim	ENSBTAG00000034140
chr10	13201024	*	6.28e-05	0.00708891	-32.2131	*	3.70518e-07	0.000106673	-39.8997	upstream	ENSBTAG00000000371
chr10	13395854	*	5.91898e-05	0.00678061	-21.1869	*	1.65714e-05	0.0022094	-23.0719	intron_trim	ENSBTAG00000005213
chr10	13531415	*	2.01142e-05	0.00294667	-37.4387	*	8.3245e-06	0.00128257	-35.5366	intron_trim	ENSBTAG00000000625
chr10	13541088	*	0.000242569	0.0196395	-25.5515	*	0.000101766	0.00909982	-21.9414	intron_trim	ENSBTAG00000000625
chr10	13547888	*	1.86512e-07	7.00714e-05	-29.5833	*	6.72508e-06	0.00108317	-26.4139	intron_trim	ENSBTAG00000000625
chr10	13552545	*	0.00172487	0.0781707	-24.573	*	9.49436e-07	0.00022716	-30.072	intron_trim	ENSBTAG00000000625
chr10	13575511	*	1.51876e-08	9.12975e-06	-39.0625	*	1.8944e-06	0.000394133	-20.1348	intron_trim	ENSBTAG00000000625
chr10	13610189	*	2.27999e-05	0.00324564	-33.3909	*	3.45685e-07	0.000100858	-28.757	intron_trim	ENSBTAG00000000625
chr10	13646724	*	2.07138e-11	3.51775e-08	-52.8261	*	0.000307585	0.0210888	-26.8239	IGR	IGR	IGR
chr10	13647250	*	1.73011e-07	6.59386e-05	-40.625	*	2.00445e-06	0.000412448	-31.0195	IGR	IGR	IGR
chr10	13759157	*	3.50963e-06	0.000744505	-36.1873	*	1.09721e-11	1.99176e-08	-48.1699	IGR	IGR	IGR
chr10	13791249	*	3.43427e-08	1.7684e-05	43.4375	*	0.000288677	0.0201086	26.5789	IGR	IGR	IGR
chr10	13818185	*	9.92808e-08	4.20739e-05	-32.6959	*	1.42945e-06	0.000314737	-27.2881	IGR	IGR	IGR
chr10	13818226	*	2.57803e-05	0.00357314	-24.8252	*	2.62369e-06	0.00051139	-25.0621	IGR	IGR	IGR
chr10	13835884	*	5.11888e-06	0.0010047	-37.1042	*	5.95161e-06	0.000982518	-37.6815	IGR	IGR	IGR
chr10	13870087	*	2.20573e-12	5.03035e-09	-53.2773	*	1.84616e-05	0.00240511	-27.3112	IGR	IGR	IGR
chr10	13881188	*	6.31855e-07	0.000188722	46.0227	*	3.21708e-12	7.1294e-09	50	IGR	IGR	IGR
chr10	13891007	*	8.7031e-08	3.78117e-05	-46.675	*	0.000392503	0.0252876	-30.6452	upstream	ENSBTAG00000012599
chr10	13933343	*	0.000551446	0.0356105	-34.1667	*	0.000155147	0.0125714	-32.8753	intron_trim	ENSBTAG00000012599
chr10	13946012	*	0.000719116	0.0430059	-21.7537	*	5.97767e-05	0.00603017	-30.738	intron_trim	ENSBTAG00000012599
chr10	13967857	*	8.87216e-05	0.00922817	-28.9363	*	0.00125429	0.0584048	-22.797	intron_trim	ENSBTAG00000012599
chr10	13976326	*	0.00244115	0.0981676	-25.8974	*	0.000911695	0.0466606	-24.0489	intron_trim	ENSBTAG00000012599
chr10	13987394	*	0.000987885	0.0536367	-29.3043	*	0.00205631	0.0819895	-25.3333	intron_trim	ENSBTAG00000012599
chr10	14025541	*	4.38366e-05	0.00538302	-35.571	*	0.000120509	0.0103598	-25.0595	upstream	ENSBTAG00000040368
chr10	14048307	*	3.45845e-08	1.77785e-05	-49.8917	*	5.36416e-05	0.00554442	-31.3554	intron_trim	ENSBTAG00000040368
chr10	14049859	*	1.06386e-06	0.000287828	-39.6825	*	3.61892e-09	2.4455e-06	-46.809	intron_trim	ENSBTAG00000040368
chr10	14053164	*	2.08526e-07	7.66746e-05	-39.2979	*	1.07036e-05	0.00156623	-30.3424	intron_trim	ENSBTAG00000040368
chr10	14054127	*	0.000136801	0.01281	-27.3886	*	3.57481e-07	0.000103643	-36.2968	intron_trim	ENSBTAG00000040368
chr10	14066310	*	2.05057e-11	3.48939e-08	-53.267	*	2.75877e-08	1.29422e-05	-46.2629	intron_trim	ENSBTAG00000040368
chr10	14066360	*	9.87211e-12	1.85074e-08	-54.4647	*	2.05986e-08	1.01946e-05	-41.8138	intron_trim	ENSBTAG00000040368
chr10	14113978	*	0.000251397	0.0201762	32.2115	*	0.000260247	0.0185964	28.1804	intron_trim	ENSBTAG00000013638
chr10	14126443	*	0.00171972	0.0780077	-26.5432	*	0.000928514	0.0472797	-31.4507	intron_trim	ENSBTAG00000013638
chr10	14156676	*	1.16636e-09	1.078e-06	-54.4029	*	3.6104e-05	0.00407443	-27.2744	intron_trim	ENSBTAG00000013638
chr10	14236989	*	2.05669e-05	0.00299698	-38.3648	*	2.08005e-05	0.00264117	-32.197	intron_trim	ENSBTAG00000013638
chr10	14505387	*	4.98462e-06	0.00098349	36.7925	*	0.000797028	0.0423907	28.2857	intron_trim	ENSBTAG00000000218
chr10	14587065	*	0.00112358	0.0585597	22.4626	*	0.0016899	0.0717542	26.3808	intron_trim	ENSBTAG00000000218
chr10	14715262	*	0.00128697	0.0642259	-28.2502	*	0.00118895	0.0562586	-26.659	IGR	IGR	IGR
chr10	14736769	*	0.000230498	0.0189163	-32.0151	*	1.53854e-08	8.0267e-06	-47.724	IGR	IGR	IGR
chr10	14742502	*	0.00202758	0.0869668	-26.9275	*	4.00197e-05	0.0044126	-32.1809	IGR	IGR	IGR
chr10	14752404	*	0.00191779	0.0838479	-23.9198	*	0.000177694	0.0139443	-22.4919	IGR	IGR	IGR
chr10	14811260	*	0.00116449	0.0600034	-24.1734	*	0.000191996	0.0147871	-32.5758	IGR	IGR	IGR
chr10	14839155	*	0.000123021	0.0118234	-28.2131	*	0.000278182	0.0195571	-21.782	IGR	IGR	IGR
chr10	14924681	*	1.39339e-06	0.000357398	-28.2478	*	4.66873e-06	0.00080905	-24.6359	intron_trim	ENSBTAG00000005564
chr10	14953546	*	3.94478e-05	0.00496487	-27.9116	*	1.06041e-05	0.0015541	-27.8788	intron_trim	ENSBTAG00000005564
chr10	14965671	*	5.4931e-05	0.00641249	-26.8923	*	0.000127095	0.0107902	-21.9436	intron_trim	ENSBTAG00000005564
chr10	15034992	*	1.19168e-12	2.94189e-09	65.9187	*	4.06535e-12	8.68648e-09	60.7843	upstream	ENSBTAG00000025822
chr10	15090519	*	0.000726661	0.0433181	31.6234	*	0.00160593	0.0693156	22.9416	IGR	IGR	IGR
chr10	15185814	*	1.21002e-05	0.00197522	32.5571	*	1.90865e-08	9.57265e-06	37.622	intron_trim	ENSBTAG00000008380
chr10	15210070	*	1.59608e-08	9.5098e-06	47.044	*	5.05802e-07	0.000137166	39.7502	intron_trim	ENSBTAG00000008380
chr10	15256263	*	2.18566e-07	7.97235e-05	42.7837	*	9.13374e-09	5.23391e-06	39.9582	intron_trim	ENSBTAG00000008380
chr10	15276817	*	2.43186e-07	8.69427e-05	38.6044	*	2.46416e-05	0.00301971	23.209	IGR	IGR	IGR
chr10	15339748	*	1.98746e-08	1.13518e-05	-41.4548	*	1.75462e-07	5.85338e-05	-36.2073	IGR	IGR	IGR
chr10	15377006	*	0.000147087	0.0135206	-28.6621	*	7.08418e-05	0.00687747	-23.0273	IGR	IGR	IGR
chr10	15386442	*	0.000695048	0.0419865	-25.0186	*	0.000585568	0.033914	-23.58	IGR	IGR	IGR
chr10	15396452	*	0.00233426	0.0953222	-26.6494	*	0.000770571	0.0413752	-23.3789	IGR	IGR	IGR
chr10	15411310	*	3.19657e-05	0.00422203	34.4156	*	7.09615e-07	0.000179846	28.0524	IGR	IGR	IGR
chr10	15460117	*	5.20681e-12	1.06011e-08	-50.1811	*	8.68462e-13	2.35999e-09	-42.696	intron_trim	ENSBTAG00000012681		CpGI	66	9	3.16e-07
chr10	15484588	*	0.000238448	0.0193978	-30.507	*	2.63595e-08	1.24645e-05	-33.8578	intron_trim	ENSBTAG00000012681
chr10	15486614	*	4.13889e-06	0.000849824	-27.2464	*	0.000289661	0.0201611	-22.4373	intron_trim	ENSBTAG00000012681
chr10	15572532	*	7.44901e-06	0.00135071	-35.8182	*	1.52656e-07	5.2334e-05	-37.9592	IGR	IGR	IGR
chr10	15689724	*	1.11392e-05	0.00185277	-36.668	*	1.0408e-07	3.82921e-05	-36.0659	IGR	IGR	IGR
chr10	15827763	*	1.30621e-07	5.26371e-05	-43.1143	*	0.000656284	0.0368495	-26.2784	IGR	IGR	IGR
chr10	15861160	*	2.54213e-06	0.000576241	-44.4444	*	6.28142e-07	0.000163067	-42.2609	intron_trim	ENSBTAG00000009030
chr10	15927774	*	0.00110319	0.0578592	-24.0559	*	1.08357e-05	0.00158147	-20.6893	IGR	IGR	IGR
chr10	15933868	*	9.65756e-05	0.00984503	-27.0783	*	5.56339e-05	0.00570461	-23.4823	IGR	IGR	IGR
chr10	15961180	*	0.000621595	0.03879	-27.1414	*	3.57587e-05	0.00404273	-25.3472	IGR	IGR	IGR
chr10	16025629	*	4.34703e-06	0.000883856	-34.2782	*	2.92333e-06	0.000557441	-35.3266	upstream	ENSBTAG00000001405
chr10	16043641	*	0.00145816	0.0698256	-23.6782	*	5.55984e-12	1.12954e-08	-47.6333	intron_trim	ENSBTAG00000001405
chr10	16047708	*	7.20281e-07	0.000209968	-38.6034	*	1.06637e-08	5.94565e-06	-34.7176	intron_trim	ENSBTAG00000001405
chr10	16054761	*	1.29402e-08	8.01364e-06	-36.9011	*	5.89644e-12	1.1883e-08	-37.8882	intron_trim	ENSBTAG00000001405
chr10	16056013	*	0.00185091	0.0819323	-28.1021	*	3.1011e-05	0.00361599	-27.3029	intron_trim	ENSBTAG00000001405
chr10	16058710	*	9.16694e-05	0.00946201	-25.4487	*	2.68372e-11	4.2063e-08	-39.8144	intron_trim	ENSBTAG00000001405
chr10	16062950	*	3.08127e-06	0.000671354	-43.3511	*	0.000589912	0.0340974	-30.6061	intron_trim	ENSBTAG00000001405
chr10	16068462	*	4.90757e-06	0.000971809	-37.7563	*	4.65623e-09	3.01474e-06	-37.2879	intron_trim	ENSBTAG00000001405
chr10	16076830	*	9.88776e-08	4.1931e-05	-43.2637	*	5.65017e-09	3.53305e-06	-46.4193	intron_trim	ENSBTAG00000001405
chr10	16096302	*	0.000234387	0.0191528	-34.0645	*	4.79613e-11	6.80645e-08	-51.9246	intron_trim	ENSBTAG00000001405
chr10	16100942	*	1.08326e-05	0.00181273	-36.7216	*	1.46575e-12	3.67442e-09	-47.0264	intron_trim	ENSBTAG00000001405
chr10	16127694	*	1.00024e-09	9.49477e-07	-48.452	*	6.67141e-05	0.00656609	-26.0263	intron_trim	ENSBTAG00000001405
chr10	16141279	*	1.9923e-08	1.13743e-05	-46.2929	*	1.99215e-05	0.00255272	-32.3438	IGR	IGR	IGR
chr10	16146930	*	1.32441e-06	0.000343088	-43.324	*	2.25816e-07	7.16968e-05	-42.1969	IGR	IGR	IGR
chr10	16148856	*	1.29683e-11	2.35316e-08	-53.8776	*	1.52106e-13	5.39142e-10	-41.8954	IGR	IGR	IGR
chr10	16149819	*	1.36472e-08	8.35684e-06	-48.4634	*	9.71648e-06	0.00144948	-32.2917	IGR	IGR	IGR
chr10	16151505	*	0.00149036	0.0708693	-27.8802	*	1.40352e-05	0.00194019	-31.5629	IGR	IGR	IGR
chr10	16195957	*	0.000470861	0.0318091	-22.7841	*	9.37604e-08	3.51876e-05	-34.6187	intron_trim	ENSBTAG00000020352
chr10	16197843	*	0.000103807	0.010407	-34.6405	*	4.05554e-07	0.000114629	-36.9252	intron_trim	ENSBTAG00000020352
chr10	16237408	*	0.000112962	0.0110919	-33.0642	*	3.35853e-07	9.85324e-05	-36.8819	intron_trim	ENSBTAG00000020352
chr10	16246004	*	3.64474e-05	0.00466994	-34.7779	*	1.08418e-05	0.00158211	-31.7167	intron_trim	ENSBTAG00000020352
chr10	16246444	*	4.76692e-05	0.00574092	-31.6518	*	9.95382e-05	0.00894233	-24.6275	intron_trim	ENSBTAG00000020352
chr10	16271862	*	0.000200285	0.0170585	-28.9343	*	3.18845e-10	3.28125e-07	-37.5547	intron_trim	ENSBTAG00000009983
[truncated: 26,312 more rows]
