# Supplementary material for: Maternal diet induces persistent DNA methylation changes in the muscle of beef calves
Source: Sci Rep. 2023 Jan 28;13:1587. doi: 10.1038/s41598-023-28896-3 (PMC9884291; doi:10.1038/s41598-023-28896-3)
Supplement: Supplementary file 3 — Supplementary Information 3. [file 41598_2023_28896_MOESM3_ESM.xlsx]

## Sheet: Sheet 1
Additional File 3: Over-representation analysis, list of significant terms
ID	Name	Total_Genes	Significant_Genes	P-value	OverlapPercentage	Database
GO:0140142	nucleocytoplasmic carrier activity	6	3	0.000187057	50	GO
GO:0016209	antioxidant activity	10	3	0.00105277	30	GO
GO:0001302	replicative cell aging	3	2	0.00136045	66.6667	GO
GO:0004096	catalase activity	3	2	0.00136045	66.6667	GO
GO:0071447	cellular response to hydroperoxide	4	2	0.00268226	50	GO
GO:2000402	negative regulation of lymphocyte migration	4	2	0.00268226	50	GO
GO:0008630	intrinsic apoptotic signaling pathway in response to DNA damage	29	4	0.0032436	13.7931	GO
GO:0006302	double-strand break repair	48	5	0.00355539	10.4167	GO
GO:0045159	myosin II binding	5	2	0.00440708	40	GO
GO:0050713	negative regulation of interleukin-1 beta secretion	5	2	0.00440708	40	GO
GO:0000242	pericentriolar material	16	3	0.00446556	18.75	GO
GO:0001510	RNA methylation	17	3	0.00533718	17.6471	GO
GO:0031297	replication fork processing	18	3	0.006304	16.6667	GO
GO:0006396	RNA processing	55	5	0.00639759	9.09091	GO
GO:0098869	cellular oxidant detoxification	35	4	0.00646644	11.4286	GO
GO:0000405	bubble DNA binding	6	2	0.00651709	33.3333	GO
GO:0042744	hydrogen peroxide catabolic process	6	2	0.00651709	33.3333	GO
GO:0042770	signal transduction in response to DNA damage	6	2	0.00651709	33.3333	GO
GO:0070973	protein localization to endoplasmic reticulum exit site	6	2	0.00651709	33.3333	GO
GO:1900246	positive regulation of RIG-I signaling pathway	6	2	0.00651709	33.3333	GO
GO:1903288	positive regulation of potassium ion import across plasma membrane	6	2	0.00651709	33.3333	GO
GO:0051092	positive regulation of NF-kappaB transcription factor activity	78	6	0.00657348	7.69231	GO
GO:0018105	peptidyl-serine phosphorylation	103	7	0.0067268	6.79612	GO
GO:0045454	cell redox homeostasis	56	5	0.00690431	8.92857	GO
GO:0019901	protein kinase binding	247	12	0.00719777	4.8583	GO
GO:0031902	late endosome membrane	37	4	0.00788842	10.8108	GO
GO:0005813	centrosome	348	15	0.00833307	4.31034	GO
GO:0035725	sodium ion transmembrane transport	59	5	0.00859186	8.47458	GO
GO:0000226	microtubule cytoskeleton organization	83	6	0.00884227	7.22892	GO
GO:0051011	microtubule minus-end binding	7	2	0.00899507	28.5714	GO
GO:2000310	regulation of NMDA receptor activity	7	2	0.00899507	28.5714	GO
GO:0032088	negative regulation of NF-kappaB transcription factor activity	39	4	0.00950163	10.2564	GO
GO:0034599	cellular response to oxidative stress	39	4	0.00950163	10.2564	GO
GO:0005524	ATP binding	1007	33	0.009798	3.27706	GO
GO:0005874	microtubule	139	8	0.0102794	5.7554	GO
GO:0006607	NLS-bearing protein import into nucleus	8	2	0.0118243	25	GO
GO:0006983	ER overload response	8	2	0.0118243	25	GO
GO:0008173	RNA methyltransferase activity	8	2	0.0118243	25	GO
GO:0019869	chloride channel inhibitor activity	8	2	0.0118243	25	GO
GO:0030686	90S preribosome	8	2	0.0118243	25	GO
GO:0044030	regulation of DNA methylation	8	2	0.0118243	25	GO
GO:0060765	regulation of androgen receptor signaling pathway	8	2	0.0118243	25	GO
GO:0070269	pyroptosis	8	2	0.0118243	25	GO
GO:0000422	autophagy of mitochondrion	23	3	0.0126437	13.0435	GO
GO:0019829	ATPase-coupled cation transmembrane transporter activity	9	2	0.0149888	22.2222	GO
GO:0043027	cysteine-type endopeptidase inhibitor activity involved in apoptotic process	9	2	0.0149888	22.2222	GO
GO:0030890	positive regulation of B cell proliferation	25	3	0.0159121	12	GO
GO:0097110	scaffold protein binding	25	3	0.0159121	12	GO
GO:0004674	protein serine/threonine kinase activity	248	11	0.0183999	4.43548	GO
GO:0006623	protein targeting to vacuole	10	2	0.0184728	20	GO
GO:0031731	CCR6 chemokine receptor binding	10	2	0.0184728	20	GO
GO:0050870	positive regulation of T cell activation	10	2	0.0184728	20	GO
GO:1990381	ubiquitin-specific protease binding	10	2	0.0184728	20	GO
GO:2001034	positive regulation of double-strand break repair via nonhomologous end joining	10	2	0.0184728	20	GO
GO:0006814	sodium ion transport	48	4	0.0193561	8.33333	GO
GO:0007005	mitochondrion organization	48	4	0.0193561	8.33333	GO
GO:0000086	G2/M transition of mitotic cell cycle	27	3	0.0196111	11.1111	GO
GO:0007098	centrosome cycle	27	3	0.0196111	11.1111	GO
GO:0043280	positive regulation of cysteine-type endopeptidase activity involved in apoptotic process	28	3	0.0216232	10.7143	GO
GO:0000780	condensed nuclear chromosome, centromeric region	11	2	0.0222613	18.1818	GO
GO:0031267	small GTPase binding	11	2	0.0222613	18.1818	GO
GO:0031396	regulation of protein ubiquitination	11	2	0.0222613	18.1818	GO
GO:0035066	positive regulation of histone acetylation	11	2	0.0222613	18.1818	GO
GO:0032729	positive regulation of interferon-gamma production	29	3	0.0237439	10.3448	GO
GO:0000922	spindle pole	77	5	0.0248915	6.49351	GO
GO:0030334	regulation of cell migration	52	4	0.0252079	7.69231	GO
GO:0004601	peroxidase activity	12	2	0.0263396	16.6667	GO
GO:0045954	positive regulation of natural killer cell mediated cytotoxicity	12	2	0.0263396	16.6667	GO
GO:0035556	intracellular signal transduction	264	11	0.027594	4.16667	GO
GO:0006915	apoptotic process	169	8	0.0296045	4.73373	GO
GO:0000800	lateral element	13	2	0.0306937	15.3846	GO
GO:0086010	membrane depolarization during action potential	13	2	0.0306937	15.3846	GO
GO:0000281	mitotic cytokinesis	32	3	0.0307565	9.375	GO
GO:0006974	cellular response to DNA damage stimulus	240	10	0.0347429	4.16667	GO
GO:0001518	voltage-gated sodium channel complex	14	2	0.03531	14.2857	GO
GO:0016032	viral process	14	2	0.03531	14.2857	GO
GO:0061608	nuclear import signal receptor activity	14	2	0.03531	14.2857	GO
GO:0046854	phosphatidylinositol phosphorylation	35	3	0.0387354	8.57143	GO
GO:0007099	centriole replication	15	2	0.0401752	13.3333	GO
GO:0016571	histone methylation	15	2	0.0401752	13.3333	GO
GO:0018149	peptide cross-linking	15	2	0.0401752	13.3333	GO
GO:0042542	response to hydrogen peroxide	15	2	0.0401752	13.3333	GO
GO:0045429	positive regulation of nitric oxide biosynthetic process	15	2	0.0401752	13.3333	GO
GO:0005814	centriole	88	5	0.0409286	5.68182	GO
GO:0006468	protein phosphorylation	427	15	0.0427368	3.51288	GO
GO:0005911	cell-cell junction	119	6	0.0432734	5.04202	GO
GO:0001824	blastocyst development	16	2	0.0452765	12.5	GO
GO:0006259	DNA metabolic process	16	2	0.0452765	12.5	GO
GO:0010332	response to gamma radiation	16	2	0.0452765	12.5	GO
GO:0010608	posttranscriptional regulation of gene expression	16	2	0.0452765	12.5	GO
GO:0042771	intrinsic apoptotic signaling pathway in response to DNA damage by p53 class mediator	16	2	0.0452765	12.5	GO
GO:0045104	intermediate filament cytoskeleton organization	16	2	0.0452765	12.5	GO
GO:0061077	chaperone-mediated protein folding	16	2	0.0452765	12.5	GO
GO:0071480	cellular response to gamma radiation	16	2	0.0452765	12.5	GO
GO:0005654	nucleoplasm	1799	49	0.0454175	2.72374	GO
GO:0015631	tubulin binding	38	3	0.0476596	7.89474	GO
bta04972	Pancreatic secretion	71	6	0.00354853	8.4507	KEGG
bta04970	Salivary secretion	59	5	0.00760603	8.47458	KEGG
bta04925	Aldosterone synthesis and secretion	68	5	0.0136543	7.35294	KEGG
bta04217	Necroptosis	91	5	0.0418214	5.49451	KEGG
bta04141	Protein processing in endoplasmic reticulum	125	6	0.0470428	4.8	KEGG
bta04140	Autophagy	95	5	0.0488293	5.26316	KEGG
D020022	Genetic Predisposition to Disease	55	6	0.000975868	10.9091	MeSH
D004790	Enzyme Induction	26	4	0.00195398	15.3846	MeSH
D012306	Risk	4	2	0.00255036	50	MeSH
D000251	Adenosine Triphosphatases	49	5	0.00348328	10.2041	MeSH
D005609	Free Radicals	5	2	0.00419191	40	MeSH
D010544	Peroxidases	5	2	0.00419191	40	MeSH
D011453	Prostaglandins	17	3	0.00496829	17.6471	MeSH
D009243	NAD	20	3	0.00795305	15	MeSH
D004265	DNA Helicases	7	2	0.00856224	28.5714	MeSH
D021983	Cyclophilins	7	2	0.00856224	28.5714	MeSH
D015854	Up-Regulation	121	7	0.0136215	5.78512	MeSH
D012335	RNA, Ribosomal	9	2	0.014278	22.2222	MeSH
D018840	HSP70 Heat-Shock Proteins	25	3	0.0148611	12	MeSH
D019898	Autocrine Communication	10	2	0.0176032	20	MeSH
D004795	Enzyme Stability	29	3	0.0222116	10.3448	MeSH
D014998	Y Chromosome	11209	240	0.0232452	2.14114	MeSH
D015894	Genome, Human	11210	240	0.0236337	2.14095	MeSH
D026801	Synteny	11210	240	0.0236337	2.14095	MeSH
D000252	Calcium-Transporting ATPases	12	2	0.025118	16.6667	MeSH
D004272	DNA, Mitochondrial	12	2	0.025118	16.6667	MeSH
D007106	Immune Sera	12	2	0.025118	16.6667	MeSH
D007335	Insulin-Like Growth Factor II	12	2	0.025118	16.6667	MeSH
D053148	Caspase 3	31	3	0.0265051	9.67742	MeSH
D016159	Tumor Suppressor Protein p53	13	2	0.0292808	15.3846	MeSH
D019696	Peptidylprolyl Isomerase	13	2	0.0292808	15.3846	MeSH
D012097	Repressor Proteins	56	4	0.0295189	7.14286	MeSH
D019943	Amino Acid Substitution	84	5	0.0313929	5.95238	MeSH
D022021	Tacrolimus Binding Proteins	14	2	0.0336966	14.2857	MeSH
D023083	beta-Defensins	14	2	0.0336966	14.2857	MeSH
D019746	Intramolecular Oxidoreductases	15	2	0.0383532	13.3333	MeSH
D011489	Protein Denaturation	38	3	0.0447436	7.89474	MeSH
IPR003107	HAT (Half-A-TPR) repeat	11	4	6.62725e-05	36.3636	Interpro
IPR037060	Catalase core domain superfamily	3	2	0.00141744	66.6667	Interpro
IPR006615	Peptidase C19, ubiquitin-specific peptidase, DUSP domain	5	2	0.00458888	40	Interpro
IPR024931	Importin subunit alpha	5	2	0.00458888	40	Interpro
IPR032413	Atypical Arm repeat	5	2	0.00458888	40	Interpro
IPR035927	DUSP-like superfamily	5	2	0.00458888	40	Interpro
IPR036975	Importin-alpha, importin-beta-binding domain superfamily	5	2	0.00458888	40	Interpro
IPR013766	Thioredoxin domain	33	4	0.00562225	12.1212	Interpro
IPR002652	Importin-alpha, importin-beta-binding domain	6	2	0.00678386	33.3333	Interpro
IPR003152	FATC domain	6	2	0.00678386	33.3333	Interpro
IPR014009	PIK-related kinase	6	2	0.00678386	33.3333	Interpro
IPR016024	Armadillo-type fold	275	13	0.00779266	4.72727	Interpro
IPR017892	Protein kinase, C-terminal	19	3	0.00780032	15.7895	Interpro
IPR000477	Reverse transcriptase domain	250	12	0.00925277	4.8	Interpro
IPR000483	Cysteine-rich flanking region, C-terminal	38	4	0.0093119	10.5263	Interpro
IPR000961	AGC-kinase, C-terminal	40	4	0.011143	10	Interpro
IPR006080	Beta/alpha defensin	8	2	0.0123009	25	Interpro
IPR011990	Tetratricopeptide-like helical domain superfamily	173	9	0.0141448	5.20231	Interpro
IPR013026	Tetratricopeptide repeat-containing domain	90	6	0.0141662	6.66667	Interpro
IPR019734	Tetratricopeptide repeat	94	6	0.0172409	6.38298	Interpro
IPR008271	Serine/threonine-protein kinase, active site	221	10	0.0241262	4.52489	Interpro
IPR010989	SNARE	13	2	0.0318832	15.3846	Interpro
IPR036872	CH domain superfamily	55	4	0.0322679	7.27273	Interpro
IPR011029	Death-like domain superfamily	56	4	0.0341713	7.14286	Interpro
IPR012317	Poly(ADP-ribose) polymerase, catalytic domain	14	2	0.0366676	14.2857	Interpro
IPR018936	Phosphatidylinositol 3/4-kinase, conserved site	14	2	0.0366676	14.2857	Interpro
IPR036940	Phosphatidylinositol 3-/4-kinase, catalytic domain superfamily	14	2	0.0366676	14.2857	Interpro
IPR027409	GroEL-like apical domain superfamily	15	2	0.0417075	13.3333	Interpro
IPR027410	TCP-1-like chaperonin intermediate domain superfamily	15	2	0.0417075	13.3333	Interpro
IPR000403	Phosphatidylinositol 3-/4-kinase, catalytic domain	16	2	0.0469898	12.5	Interpro
R-BTA-391903	Eicosanoid ligand-binding receptors	4	2	0.00180985	50	Reactome
R-BTA-416476	G alpha (q) signalling events	53	4	0.0131401	7.54717	Reactome
R-BTA-418555	G alpha (s) signalling events	32	3	0.0179676	9.375	Reactome
R-BTA-428930	Thromboxane signalling through TP receptor	12	2	0.0182157	16.6667	Reactome
R-BTA-198933	Immunoregulatory interactions between a Lymphoid and a non-Lymphoid cell	14	2	0.0245665	14.2857	Reactome
R-BTA-416482	G alpha (12/13) signalling events	14	2	0.0245665	14.2857	Reactome
R-BTA-420092	Glucagon-type ligand receptors	14	2	0.0245665	14.2857	Reactome
R-BTA-1632852	Macroautophagy	37	3	0.0265119	8.10811	Reactome
R-BTA-9612973	Autophagy	37	3	0.0265119	8.10811	Reactome
R-BTA-392518	Signal amplification	16	2	0.0316887	12.5	Reactome
R-BTA-373080	Class B/2 (Secretin family receptors)	17	2	0.0355205	11.7647	Reactome
R-BTA-2555396	Mitotic Metaphase and Anaphase	43	3	0.0391981	6.97674	Reactome
R-BTA-68882	Mitotic Anaphase	43	3	0.0391981	6.97674	Reactome
R-BTA-500792	GPCR ligand binding	110	5	0.0418779	4.54545	Reactome
R-BTA-141424	Amplification of signal from the kinetochores	19	2	0.0436904	10.5263	Reactome
R-BTA-141444	Amplification of signal from unattached kinetochores via a MAD2 inhibitory signal	19	2	0.0436904	10.5263	Reactome
R-BTA-388396	GPCR downstream signalling	150	6	0.0447858	4	Reactome
R-BTA-69618	Mitotic Spindle Checkpoint	20	2	0.0480149	10	Reactome
M25414	Any process carried out at the cellular level that reduces or removes the toxicity of a toxic substance. These may include transport of the toxic substance away from sensitive areas and to compartments or complexes whose purpose is sequestration of the toxic substance. [GOC:vw]	63	9	8.55928e-06	14.2857	Msig
M13476	Any process that reduces or removes the toxicity of a toxic substance. These may include transport of the toxic substance away from sensitive areas and to compartments or complexes whose purpose is sequestration of the toxic substance. [GOC:dos]	74	9	3.24079e-05	12.1622	Msig
M7986	Genes up-regulated in macrophages (12h): rosiglitazone [PubChem=77999] and IL4 [GeneID=3565] versus rosiglitazone [PubChem=77999].	124	11	8.6212e-05	8.87097	Msig
M16785	Ensembl 99 Genes in Cytogenetic Band chr13q14	67	8	0.000102072	11.9403	Msig
M23797	Any process that stops, prevents, or reduces the frequency, rate or extent of the centrosome cycle. [GOC:ai]	13	4	0.000138194	30.7692	Msig
M23794	Any process that stops, prevents, or reduces the frequency, rate or extent of centriole replication. [GOC:ai]	7	3	0.000341821	42.8571	Msig
M8405	Genes down-regulated in brain: microglia versus dendritic cells.	124	10	0.000392443	8.06452	Msig
M1455	Top 50 genes down-regulated in granulocyte/macrophage progenitors (GMP) upon expression of MLL-CBP fusion [GeneID=4297;1387].	31	5	0.000519458	16.129	Msig
M8001	Genes down-regulated in bone marrow-derived macrophages treated with rosiglitazone [PubChem=77999]: wildtype versus STAT6 [GeneID=6778] knockout.	131	10	0.000606944	7.63359	Msig
M9401	Genes up-regulated in T reg: BCL6 [GeneID=604] knockout versus wildtype.	156	11	0.000641272	7.05128	Msig
M3650	Ensembl 99 Genes in Cytogenetic Band chr3q13	68	7	0.000696031	10.2941	Msig
M13533	Any process that modulates the frequency, rate or extent of centrosome duplication. Centrosome duplication is the replication of a centrosome, a structure comprised of a pair of centrioles and peri-centriolar material from which a microtubule spindle apparatus is organized. [GOC:dph, GOC:tb]	34	5	0.000806347	14.7059	Msig
M14086	The series of events in which a biotic stimulus, one caused or produced by a living organism, is received and converted into a molecular signal. [GOC:hb]	20	4	0.000829755	20	Msig
M16858	Genes down-regulated in blood samples from bladder cancer patients.	297	16	0.000851698	5.38721	Msig
M17349	Any of the long, generally straight, hollow tubes of internal diameter 12-15 nm and external diameter 24 nm found in a wide variety of eukaryotic cells; each consists (usually) of 13 protofilaments of polymeric tubulin, staggered in such a manner that the tubulin monomers are arranged in a helical pattern on the microtubular surface, and with the alpha/beta axes of the tubulin subunits parallel t…	297	16	0.000851698	5.38721	Msig
M30425	Genes predicted to be targets of miRBase v22 microRNA hsa-miR-335-3p in miRDB v6.0 with MirTarget v4 prediction scores > 80 (high confidence targets).	676	28	0.000873214	4.14201	Msig
M19232	Genes up-regulated in human hematopoietic lineage committed progenitor cells versus hematopoietic stem cells (HSC) and mature cells.	114	9	0.000889444	7.89474	Msig
M6857	Genes up-regulated in spleens from mice immunized with ova peptides alone versus those immunized with monophosphoryl lipid A as adjuvant.	140	10	0.001017	7.14286	Msig
M29440	A polymeric supramolecular structure. [GOC:dos]	617	26	0.00104649	4.21394	Msig
M3078	Genes up-regulated in comparison of healthy CD4 [GeneID=920] T cells versus healthy myeloid cells.	141	10	0.00107399	7.0922	Msig
M9238	Genes up-regulated in pancreatic CD8 T cells from mice with: type 1 diabetes mellitus versus healthy controls.	141	10	0.00107399	7.0922	Msig
M17003	The part of the cytoskeleton (the internal framework of a cell) composed of microtubules and associated proteins. [GOC:jl, ISBN:0395825172]	859	33	0.00110275	3.84168	Msig
M15996	The replication of a centrosome, a structure comprised of a pair of centrioles and peri-centriolar material from which a microtubule spindle apparatus is organized. [GOC:ai]	54	6	0.00112127	11.1111	Msig
M32010	Genes predicted to be targets of miRBase v22 microRNA hsa-miR-3188 in miRDB v6.0 with MirTarget v4 prediction scores > 80 (high confidence targets).	54	6	0.00112127	11.1111	Msig
M13831	Up-regulated genes in hepatocellular carcinoma (HCC) subclass G123, defined by unsupervised clustering.	38	5	0.00135452	13.1579	Msig
M29952	Genes containing one or more binding sites for UniProt:Q15329 (E2F5) in their promoter region (TSS -1000,+100 bp) as identified by GTRD version 19.10 ChIP-seq harmonization.	766	30	0.00139145	3.91645	Msig
M12658	Any process that results in a change in state or activity of a cell (in terms of movement, secretion, enzyme production, gene expression, etc.) as a result of a toxic stimulus. [GOC:pr]	146	10	0.00139956	6.84932	Msig
M8625	Genes up-regulated in bone marrow-derived dendritic cells: low dose of 1,3-beta-D-oligoglucan [PubChem=11375554] versus CSF2 [GeneID=1437] and low dose of 1,3-beta-D-oligoglucan [PubChem=11375554].	146	10	0.00139956	6.84932	Msig
M25105	Any process that stops, prevents or reduces the frequency, rate or extent of protein localization to microtubule. [GO_REF:0000058, GOC:TermGenie, GOC:vw, PMID:23087209]	3	2	0.00141666	66.6667	Msig
M25159	Any process that stops, prevents or reduces the frequency, rate or extent of protein folding. [GO_REF:0000058, GOC:TermGenie, GOC:vw]	3	2	0.00141666	66.6667	Msig
M2969	Genes down-regulated in T reg: induced versus natural.	147	10	0.00147344	6.80272	Msig
M4233	Genes down-regulated in comparison of CD4 [GeneID=920] T cells treated with IL4 [GeneID=3565] and anti-IL12 at 72 h versus the untreated cells at 72 h.	147	10	0.00147344	6.80272	Msig
M11629	Up-regulated genes predicting poor survival of patients with thyroid carcinoma.	11	3	0.00150976	27.2727	Msig
M4495	Substrates of PRKDC [GeneID=5591].	11	3	0.00150976	27.2727	Msig
M31286	Genes predicted to be targets of miRBase v22 microRNA hsa-miR-5579-3p in miRDB v6.0 with MirTarget v4 prediction scores > 80 (high confidence targets).	123	9	0.0015234	7.31707	Msig
M25478	Any process that stops, prevents or reduces the frequency, rate or extent of lymphocyte migration. [GOC:mah]	12	3	0.00198057	25	Msig
M248	Ensembl 99 Genes in Cytogenetic Band chr8q24	82	7	0.00210673	8.53659	Msig
M3399	Genes down-regulated in comparison of induced regulatory T cell (Treg) versus natural regulatory T cell (Treg).	156	10	0.00229167	6.41026	Msig
M26020	A component of the cytoskeleton consisting of a homo or heteropolymeric fiber constructed from an indeterminate number of protein subunits. [GOC:dos]	453	20	0.00232668	4.41501	Msig
M6762	Genes down-regulated in cells from Flt3L Melanom injected mice: splenic DEC205+ dendritic cells versus B lymphocytes.	131	9	0.00235347	6.87023	Msig
M5456	Genes down-regulated in comparison of mast cells versus Th2 cells.	132	9	0.00247853	6.81818	Msig
M6804	Genes down-regulated in T reg: wildtype versus FOXP3 [GeneID=50943] knockout.	132	9	0.00247853	6.81818	Msig
M13118	Keratin.	13	3	0.00253328	23.0769	Msig
M15279	Any process that results in a change in state or activity of a cell or an organism (in terms of movement, secretion, enzyme production, gene expression, etc.) as a result of a hydroperoxide stimulus. Hydroperoxides are monosubstitution products of hydrogen peroxide, HOOH. [GOC:mah]	13	3	0.00253328	23.0769	Msig
M18801	Interacting selectively and non-covalently with a ubiquitin-specific protease. [GOC:bf, GOC:PARL, PMID:24063750]	13	3	0.00253328	23.0769	Msig
M26402	Inhibition of the reactions brought about by dioxygen (O2) or peroxides. Usually the antioxidant is effective because it can itself be more easily oxidized than the substance protected. The term is often applied to components that can trap free radicals, thereby breaking the chain reaction that normally leads to extensive biological damage. [ISBN:0198506732]	44	5	0.00263432	11.3636	Msig
M22836	The chemical reactions and pathways resulting in the breakdown of antibiotic, a substance produced by or derived from certain fungi, bacteria, and other organisms, that can destroy or inhibit the growth of other microorganisms. [GOC:go_curators]	27	4	0.00266484	14.8148	Msig
M14534	A process that is carried out at the cellular level which results in the assembly, arrangement of constituent parts, or disassembly of a microtubule organizing center, a structure from which microtubules grow. [GOC:dph, GOC:jl, GOC:mah]	109	8	0.00270408	7.33945	Msig
M406	Genes down-regulated in of bone marrow progenitors: 4- versus 8-day cultures.	109	8	0.00270408	7.33945	Msig
M6044	Genes up-regulated in CD4 [GeneID=920] T cells: untreated (0h) versus activated by anti-CD3 and anti-CD28 and then stimulated by IL-12 (48h).	134	9	0.00274447	6.71642	Msig
M6275	Genes down-regulated in medullary thymic epithelial cells (mTEC) with AIRE [GeneID=326] knockout: CD80 [GeneID=941] high versus low.	134	9	0.00274447	6.71642	Msig
M30196	Genes containing one or more binding sites for UniProt:P36402 (TCF7) in their promoter region (TSS -1000,+100 bp) as identified by GTRD version 19.10 ChIP-seq harmonization.	1129	39	0.00276544	3.45438	Msig
M25604	A complex of gamma tubulin and associated proteins thought to be formed by multimerization of gamma-tubulin small complexes. An example of this structure is found in Schizosaccharomyces pombe. [GOC:mtg_sensu, PMID:12134075]	4	2	0.0027923	50	Msig
M7680	Genes up-regulated in the in vitro follicular dendritic cells from peripheral lymph nodes (96h): tretinoin [PubChem=444795] versus tretinoin [PubChem=444795] and Pam2CSK4.	135	9	0.00288565	6.66667	Msig
M361	Genes down-regulated in macrophages differentiated in the presence of IL4 [GeneID=3565] and dexamethasone [PubChem=5743] for 5 days versus those subsequently treated with TGFB1 [GeneID=7040] for 3h.	136	9	0.00303252	6.61765	Msig
M1189	The lung adenocarcinoma TSP (tumor sequencing project) genes mutations in which show positive correlation with the higher overall mutation rate.	14	3	0.00317232	21.4286	Msig
M17566	A multiprotein complex composed of gamma-tubulin and other non-tubulin proteins. Gamma-tubulin complexes are localized to microtubule organizing centers, and play an important role in the nucleation of microtubules. The number and complexity of non-tubulin proteins associated with these complexes varies between species. [GOC:clt, PMID:12134075]	14	3	0.00317232	21.4286	Msig
M19014	Genes in the cancer module 68.	14	3	0.00317232	21.4286	Msig
M316	Genes down-regulated in IRF4 and IRF8 [GeneID=3662;3394] null pre-B cells treated with IL7 [GeneID=3574]: 5 ng/ml versus 0.25ng/ml.	137	9	0.00318523	6.56934	Msig
M31169	Genes predicted to be targets of miRBase v22 microRNA hsa-miR-374a-3p in miRDB v6.0 with MirTarget v4 prediction scores > 80 (high confidence targets).	112	8	0.00320023	7.14286	Msig
M17130	Any subdivision of a chromosome along its length. [GOC:dos]	248	13	0.00325169	5.24194	Msig
M385	Genes up-regulated in dendritic cell wildtype LPS and anti-CD40 stimulated versus dendritic cell NIK NFkB2-KO LPS and anti-CD40 stimulated.	138	9	0.00334393	6.52174	Msig
M30396	Genes containing one or more binding sites for UniProt:Q96NB3 (ZNF830) in their promoter region (TSS -1000,+100 bp) as identified by GTRD version 19.10 ChIP-seq harmonization.	165	10	0.00344132	6.06061	Msig
M3267	Genes down-regulated in comparison of unstimulated peripheral blood mononuclear cells (PBMC) cultured for 3 h versus PBMC cultured for 3 h with YF17D vaccine.	139	9	0.0035088	6.47482	Msig
M5750	Genes down-regulated in comparison of thymus conventional T cells versus fat tissue conventional T cells.	139	9	0.0035088	6.47482	Msig
M8947	Genes up-regulated in T reg cells from aged PPARG [GeneID=5468] knockout mice: visceral adipose tissue versus lymph node.	139	9	0.0035088	6.47482	Msig
M13491	Any process that modulates the frequency, rate or extent of the centrosome cycle, the processes of centrosome duplication and separation. [GOC:ai]	47	5	0.00352819	10.6383	Msig
M30367	Genes containing one or more binding sites for UniProt:Q969S3 (ZNF622) in their promoter region (TSS -1000,+100 bp) as identified by GTRD version 19.10 ChIP-seq harmonization.	47	5	0.00352819	10.6383	Msig
M5438	Genes up-regulated in comparison of mast cells versus basophils.	141	9	0.00385768	6.38298	Msig
M4427	Genes up-regulated in comparison of naive CD8 T cells versus naive B cells.	116	8	0.00396869	6.89655	Msig
M3788	Genes up-regulated in comparison of control dendritic cells (DC) at 8 h versus those stimulated with Gardiquimod (TLR7 agonist) at 8 h.	142	9	0.00404201	6.33803	Msig
M12352	A cellular process that results in the assembly of one or more centrioles. [GOC:dos, PMID:24075808]	31	4	0.00446147	12.9032	Msig
M22168	The process associated with progression of the cell from its inception to the end of its lifespan that occurs as the cell continues cycles of growth and division. [GOC:jh, PMID:12044934]	5	2	0.00458656	40	Msig
M23664	A form of autophagy, by which damaged or non-essential parts of the nucleus, or even an entire nucleus is degraded. [GOC:autophagy, GOC:jl, PMID:24013549]	5	2	0.00458656	40	Msig
M23680	The process comprising the insertion of proteins from outside the organelle into the mitochondrial outer membrane, mediated by large outer membrane translocase complexes. [GOC:mcc, GOC:vw, PMID:18672008]	5	2	0.00458656	40	Msig
M25158	Any process that modulates the frequency, rate or extent of protein folding. [GO_REF:0000058, GOC:TermGenie, GOC:vw]	5	2	0.00458656	40	Msig
M6244	Genes with a high basal transcription state in undifferentiated embryonic carcinoma cells.	5	2	0.00458656	40	Msig
M2997	Genes up-regulated in B lymphocytes: wildtype versus ZFX [GeneID=7543].	119	8	0.00463303	6.72269	Msig
M5963	Genes down-regulated in livers: SOCS3 [GeneID=9021] knockout versus wildtype.	145	9	0.00463665	6.2069	Msig
M12367	Genes enriched in the naive circulating T lymphocytes compared to the earlier differentiation stages.	16	3	0.004725	18.75	Msig
M27580	Metalloprotease DUBs	16	3	0.004725	18.75	Msig
M8634	Genes having at least one occurence of the transcription factor binding site V$HNF4_Q6 (v7.4 TRANSFAC) in the regions spanning up to 4 kb around their transcription starting sites.	173	10	0.0048111	5.78035	Msig
M6075	Genes down-regulated in CD4 [GeneID=920] T cells activated by anti-CD3 and anti-CD28: TGFB1 and IL4 [GeneID=7040;3565] (2h) versus IL-12 (2h).	120	8	0.00487246	6.66667	Msig
M15990	The chemical reactions and pathways involving a reactive oxygen species, any molecules or ions formed by the incomplete one-electron reduction of oxygen. They contribute to the microbicidal activity of phagocytes, regulation of signal transduction and gene expression, and the oxidative damage to biopolymers. [CHEBI:26523, GOC:mah]	174	10	0.00500879	5.74713	Msig
M12490	Genes up-regulated in uveal melanoma: class 2 vs class 1 tumors.	587	23	0.0050147	3.91823	Msig
M2965	Genes down-regulated in T conv versus induced T reg with non-functional FOXP3 [GeneID=50943].	147	9	0.00506947	6.12245	Msig
M4279	Genes down-regulated in comparison of control conventional dendritic cells (cDC) at 0 h versus cDCs infected with Newcastle disease virus (NDV) at 16 h.	121	8	0.00512126	6.61157	Msig
M5620	Genes up-regulated in comparison of CD4 [GeneID=920] T cells treated with TGFB3 [GeneID=7043] and IL6 [GeneID=3569] versus those treated with TGF3B [GeneID=7043], IL6 [GeneID=3569] and IL23A [GeneID=51561].	148	9	0.00529732	6.08108	Msig
M9105	Genes up-regulated in CD4 T conv: control versus over-expression of PBX1 and FOXP3 [GeneID=5087;50943].	122	8	0.00537968	6.55738	Msig
M30138	Genes containing one or more binding sites for UniProt:Q96T37 (RBM15) in their promoter region (TSS -1000,+100 bp) as identified by GTRD version 19.10 ChIP-seq harmonization.	97	7	0.00540073	7.21649	Msig
M12765	The chemical reactions and pathways involving a reactive nitrogen species. [GOC:obol]	52	5	0.00547196	9.61538	Msig
M7228	Genes down-regulated in T cells treated with IL21 [GeneID=59067]: 6h versus 24h.	150	9	0.00577678	6	Msig
M2619	Genes induced in the time interval between two pulses of EGF [GeneID=1950] in 184A1 cells (mammary epithelium).	53	5	0.00593623	9.43396	Msig
M29993	Genes containing one or more binding sites for UniProt:P51858 (HDGF) in their promoter region (TSS -1000,+100 bp) as identified by GTRD version 19.10 ChIP-seq harmonization.	493	20	0.00599603	4.0568	Msig
M4328	Genes down-regulated in comparison of TconvLP versus DEC-Pept CD25- (see Table S1 in the paper for details).	151	9	0.00602875	5.96026	Msig
M7518	Genes down-regulated in untreated double positive thymocytes: wildtype versus ELK1 and ELK4 [GeneID=2002;2005] knockout.	152	9	0.00628911	5.92105	Msig
M5047	Neighborhood of DDB1	180	10	0.00633259	5.55556	Msig
M30834	Genes predicted to be targets of miRBase v22 microRNA hsa-miR-373-3p in miRDB v6.0 with MirTarget v4 prediction scores > 80 (high confidence targets).	239	12	0.00647278	5.02092	Msig
M17145	Either of the ends of a spindle, where spindle microtubules are organized; usually contains a microtubule organizing center and accessory molecules, spindle microtubules and astral microtubules. [GOC:clt]	126	8	0.00651419	6.34921	Msig
M5385	Genes down-regulated in comparison of memory CD4 [GeneID=920] T cells versus B cells.	126	8	0.00651419	6.34921	Msig
M297	Genes down-regulated in allogeneic T cells after stimulation with dendritic cells from: peripheral lymph nodes (mLN) versus spleen.	153	9	0.00655805	5.88235	Msig
M13321	Any process that modulates the frequency, rate or extent of the covalent transfer of a methyl group to either N-6 of adenine or C-5 or N-4 of cytosine. [GOC:jl]	18	3	0.00666614	16.6667	Msig
M17701	A network of small fibers that surrounds the centrioles in cells; contains the microtubule nucleating activity of the centrosome. [GOC:clt, ISBN:0815316194]	18	3	0.00666614	16.6667	Msig
M18174	Catalysis of the reaction: RCO-SR' + H2O = RCOOH + HSR'. This reaction is the hydrolysis of a thiolester bond, an ester formed from a carboxylic acid and a thiol (i.e., RCO-SR'), such as that found in acetyl-coenzyme A. [http://www.onelook.com]	18	3	0.00666614	16.6667	Msig
M8801	Genes down-regulated in neutrophils upon treatment with activated protein C (PROC) [GeneID=5624] of pulmonary inflammation induced by bacterial lipopolysaccharide (LPS).	18	3	0.00666614	16.6667	Msig
M9703	Role of BRCA1, BRCA2 and ATR in Cancer Susceptibility	18	3	0.00666614	16.6667	Msig
M22595	Any process that results in a change in state or activity of a cell or an organism (in terms of movement, secretion, enzyme production, gene expression, etc.) as a result of a light intensity stimulus. [GOC:go_curators]	6	2	0.00678057	33.3333	Msig
M24470	Any process that results in a change in state or activity of a cell (in terms of movement, secretion, enzyme production, gene expression, etc.) as a result of a hydroperoxide stimulus. Hydroperoxides are monosubstitution products of hydrogen peroxide, HOOH. [GOC:mah]	6	2	0.00678057	33.3333	Msig
M25154	Any process that modulates the frequency, rate or extent of potassium ion import. [GO_REF:0000058, GOC:BHF, GOC:mtg_cardiac_conduct_nov11, GOC:rl, GOC:TermGenie, PMID:10636900]	6	2	0.00678057	33.3333	Msig
M2148	Human orthologs of genes down-regulated in the crb ('crash and burn') zebrafish mutant that represents a loss-of-function mutation in BMYB [GeneID=4605].	127	8	0.00682422	6.29921	Msig
M5439	Genes down-regulated in comparison of mast cells versus basophils.	154	9	0.00683575	5.84416	Msig
M12018	A process that is carried out at the cellular level which results in the assembly, arrangement of constituent parts, or disassembly of cytoskeletal structures comprising microtubules and their associated proteins. [GOC:mah]	400	17	0.00705822	4.25	Msig
M10768	A process in which a sodium ion is transported from one side of a membrane to the other by means of some agent such as a transporter or pore. [GOC:vw]	102	7	0.00708315	6.86275	Msig
M10946	The modification of peptidyl-serine. [GOC:go_curators]	212	11	0.00708342	5.18868	Msig
M18779	Interacting selectively and non-covalently with monomeric or multimeric forms of tubulin, including microtubules. [GOC:clt]	242	12	0.00712439	4.95868	Msig
M19102	Interacting selectively and non-covalently with adenyl nucleotides, any compound consisting of adenosine esterified with (ortho)phosphate. [ISBN:0198506732]	1120	37	0.00734698	3.30357	Msig
M3866	Genes down-regulated in comparison of dendritic cells (DC) stimulated with Pam3Csk4 (TLR1/2 agonist) at 8 h versus DC cells stimulated with CpG DNA (TLR9 agonist) at 8 h.	156	9	0.00741814	5.76923	Msig
M16781	A homeostatic process involved in the maintenance of an internal steady state within a defined anatomical structure of an organism, including control of cellular proliferation and death and control of metabolic function. An anatomical structure is any biological entity that occupies space and is distinguished from its surroundings. Anatomical structures can be macroscopic such as a carpel, or mic…	274	13	0.00743881	4.74453	Msig
M9952	Genes down-regulated in B lymphocytes treated by anti IgM for 24h: wildtype versus MAP3K7 [GeneID=6885] knockout.	129	8	0.00747765	6.20155	Msig
M12176	Genes down-regulated in robust Cluster 2 (rC2) of hepatoblastoma samples compared to those in the robust Cluster 1 (rC1).	157	9	0.0077232	5.73248	Msig
M30019	Genes containing one or more binding sites for UniProt:Q92506 (HSD17B8) in their promoter region (TSS -1000,+100 bp) as identified by GTRD version 19.10 ChIP-seq harmonization.	404	17	0.00776185	4.20792	Msig
M11992	Any process that modulates the frequency, rate or extent of the formation of a daughter centriole of an existing centriole. [GOC:ai]	19	3	0.00778941	15.7895	Msig
M19969	Genes having at least one occurence of the transcription factor binding site V$MEF2_04 (v7.4 TRANSFAC) in the regions spanning up to 4 kb around their transcription starting sites.	19	3	0.00778941	15.7895	Msig
M8560	Cell Cycle: G2/M Checkpoint	19	3	0.00778941	15.7895	Msig
M5031	Genes up-regulated in comparison of SP2 thymocytes versus SP3 thymocytes.	130	8	0.00782153	6.15385	Msig
M7549	Genes down-regulated in double positive thymocytes: untreated versus stimulated by anti-CD3.	130	8	0.00782153	6.15385	Msig
M30824	Genes predicted to be targets of miRBase v22 microRNA hsa-miR-520b-3p, hsa-miR-520c-3p, hsa-miR-520e-3p in miRDB v6.0 with MirTarget v4 prediction scores > 80 (high confidence targets).	245	12	0.00782666	4.89796	Msig
M30817	Genes predicted to be targets of miRBase v22 microRNA hsa-miR-372-3p in miRDB v6.0 with MirTarget v4 prediction scores > 80 (high confidence targets).	246	12	0.00807246	4.87805	Msig
M30819	Genes predicted to be targets of miRBase v22 microRNA hsa-miR-520d-3p in miRDB v6.0 with MirTarget v4 prediction scores > 80 (high confidence targets).	246	12	0.00807246	4.87805	Msig
M30816	Genes predicted to be targets of miRBase v22 microRNA hsa-miR-520a-3p in miRDB v6.0 with MirTarget v4 prediction scores > 80 (high confidence targets).	247	12	0.00832428	4.8583	Msig
M23812	The process of introducing one or more phosphate groups into a phosphatidylinositol, any glycerophosphoinositol having one phosphatidyl group esterified to one of the hydroxy groups of inositol. [ISBN:0198506732]	37	4	0.00845367	10.8108	Msig
M1741	Genes whose promoters are bound by FOXP3 [GeneID=50943] based an a ChIP-chip analysis.	408	17	0.00852102	4.16667	Msig
M9867	Genes up-regulated in at day 0 B cell wildtype versus CD40L and IL-2 IL-4 IL-5 stimulated at day 3 B cell wildtype.	132	8	0.00854483	6.06061	Msig
M7138	Genes up-regulated in splenic dendritic cells from IFNB1 [GeneID=3456] knockout mice: CD8A+ [GeneID=925] versus CD8A- [GeneID=925] populations.	160	9	0.00869607	5.625	Msig
M6991	Genes down-regulated in allogeneic T cells after stimulation with dendritic cells from: liver versus mesenteric lymph nodes (mLN).	133	8	0.00892474	6.01504	Msig
M3561	Genes up-regulated in comparison of resting regulatory T cell (Treg) versus activated regulatory T cell (Treg).	107	7	0.00912638	6.54206	Msig
M26011	A cellular component that consists of an indeterminate number of proteins or macromolecular complexes, organized into a regular, higher-order structure such as a polymer, sheet, network or a fiber. [GOC:dos]	836	29	0.00925904	3.4689	Msig
M16160	The process that results in the incorporation of a protein into a biological membrane. Incorporation in this context means having some part or covalently attached group that is inserted into the the hydrophobic region of one or both bilayers. [GOC:ai]	38	4	0.00928887	10.5263	Msig
M32187	Genes predicted to be targets of miRBase v22 microRNA hsa-miR-345-5p in miRDB v6.0 with MirTarget v4 prediction scores > 80 (high confidence targets).	38	4	0.00928887	10.5263	Msig
M3322	Genes down-regulated in comparison of resting CD4 [GeneID=920] T cells versus bystander activated CD4 [GeneID=920] T cells.	134	8	0.00931713	5.97015	Msig
M22495	A process that is carried out at the cellular level which results in the assembly, arrangement of constituent parts, or disassembly of the mitochondrial outer membrane. [GOC:ai, GOC:dph, GOC:jl, GOC:mah]	7	2	0.00935607	28.5714	Msig
M2275	Genes down-regulated in A549 cells (lung adenocarcinoma) upon SKIL [GeneID=6498] knockdown by RNAi.	7	2	0.00935607	28.5714	Msig
M24902	Any process carried out at the cellular level that reduces or removes the toxicity of an aldehyde. These may include transport of aldehydes away from sensitive areas and to compartments or complexes whose purpose is sequestration of the toxic substance. [GOC:vw, PMID:25656103]	7	2	0.00935607	28.5714	Msig
M26068	Interacting selectively and non-covalently with DNA that contains a bubble. A bubble occurs when DNA contains a region of unpaired, single-stranded DNA flanked on both sides by regions of paired, double-stranded DNA. [GOC:elh, GOC:vw, PMID:16781730]	7	2	0.00935607	28.5714	Msig
M24787	The docking of a cytosolic centriole/basal body to the plasma membrane via the ciliary transition fibers. In some species this may happen via an intermediate step, by first docking to the ciliary vesicle via the ciliary transition fibers. The basal body-ciliary vesicle then relocates to the plasma membrane, followed by the ciliary vesicle fusing with the plasma membrane, effectively attaching the…	83	6	0.00969306	7.22892	Msig
M8186	Genes up-regulated in B lymphocytes after immunization with: monophosphoryl lipid A versus imiquimod [PubChem=13982876].	135	8	0.00972227	5.92593	Msig
M12910	Any process that activates or increases the frequency, rate, or extent of lymphocyte mediated immunity. [GOC:add]	60	5	0.00998717	8.33333	Msig
M16000	Any process that activates or increases the frequency, rate or extent of the immune response, the immunological reaction of an organism to an immunogenic stimulus. [GOC:ai]	518	20	0.0100969	3.861	Msig
M17750	An intracellular structure that can catalyze gamma-tubulin-dependent microtubule nucleation and that can anchor microtubules by interacting with their minus ends, plus ends or sides. [GOC:vw, http://en.wikipedia.org/wiki/Microtubule_organizing_center, ISBN:0815316194, PMID:17072892, PMID:17245416]	553	21	0.010122	3.79747	Msig
M939	Genes up-regulated in hematopoietic progenitor cells (HPC) of B lymphocyte lineage CD34+CD45RA+CD10+ [GeneID=947;5788;4311].	193	10	0.0101266	5.18135	Msig
M10491	Any process that modulates the frequency, rate or extent of any cellular process that depends upon or alters the microtubule cytoskeleton. [GOC:mah]	164	9	0.0101347	5.4878	Msig
M14783	A process in which a protein is transported to, or maintained in, a location within the external part of the cell wall and/or plasma membrane. [GOC:mah]	39	4	0.010176	10.2564	Msig
M16579	Any process that modulates the frequency, rate or extent of lymphocyte migration. [GOC:mah]	39	4	0.010176	10.2564	Msig
M29190	Any process that modulates the frequency, rate or extent of the chemical reactions and pathways resulting in the formation of nitric oxide. [GOC:go_curators]	39	4	0.010176	10.2564	Msig
M9585	Genes constituting the ATM-PCC network of transcripts whose expression positively correlated (Pearson correlation coefficient, PCC >= 0.4) with that of ATM [GeneID=472] across a compendium of normal tissues.	992	33	0.0102254	3.32661	Msig
M9124	Genes down-regulated in T reg: XBP1 [GeneID=7494] knockout versus wildtype.	137	8	0.0105717	5.83942	Msig
M2032	B lymphoma expression clusters.	61	5	0.0106894	8.19672	Msig
M9891	Ensembl 99 Genes in Cytogenetic Band chr1q42	61	5	0.0106894	8.19672	Msig
M27478	Anchoring of the basal body to the plasma membrane	85	6	0.0108347	7.05882	Msig
M11206	Any process that activates or increases the frequency, rate or extent of the chemical reactions and pathways involving DNA. [GOC:ai]	138	8	0.0110165	5.7971	Msig
M6090	Genes up-regulated in CD4 [GeneID=920] T cells: untreated (0h) versus activated by anti-CD3 and anti-CD28 and then stimulated by IL-12 (2h).	138	8	0.0110165	5.7971	Msig
M11260	A process that is carried out at the cellular level which results in the assembly, arrangement of constituent parts, or disassembly of telomeres, terminal regions of a linear chromosome that include the telomeric DNA repeats and associated proteins. [GOC:dph, GOC:jl, GOC:mah]	111	7	0.0110486	6.30631	Msig
M7506	Genes up-regulated in CD4 [GeneID=920] Tfh (T follicular helper) cells: Tfh versus Tfh from germinal center.	111	7	0.0110486	6.30631	Msig
M13661	The 'group 5 set' of genes associated with acquired endocrine therapy resistance in breast tumors expressing ESR1 but not ERBB2 [GeneID=2099;2064].	353	15	0.011095	4.24929	Msig
M31380	Genes predicted to be targets of miRBase v22 microRNA hsa-miR-4645-3p in miRDB v6.0 with MirTarget v4 prediction scores > 80 (high confidence targets).	86	6	0.0114399	6.97674	Msig
M1110	Up-regulated genes from the set A (Fig. 5a): specific to cells expressing MLL-AF4 [GeneID=4297;4299] fusion protein alone.	139	8	0.011475	5.7554	Msig
M6867	Genes up-regulated during B lymphocyte differentiation: pre-B I versus VPREB1+ [GeneID=7441] large pre-B II.	112	7	0.0115718	6.25	Msig
M11460	Any process that increases the frequency, rate or extent of the directed movement of sodium ions (Na+) into, out of or within a cell, or between cells, by means of some agent such as a transporter or pore. [GOC:dph, GOC:tb]	22	3	0.0117961	13.6364	Msig
M11575	Glucagon signaling in metabolic regulation	22	3	0.0117961	13.6364	Msig
M15562	The process carried out by a cell that restores the biological activity of an unfolded or misfolded protein, using helper proteins such as chaperones. [GOC:mb]	22	3	0.0117961	13.6364	Msig
M32535	Genes predicted to be targets of miRBase v22 microRNA hsa-miR-758-5p in miRDB v6.0 with MirTarget v4 prediction scores > 80 (high confidence targets).	22	3	0.0117961	13.6364	Msig
M30769	Genes predicted to be targets of miRBase v22 microRNA hsa-miR-302a-3p, hsa-miR-302b-3p, hsa-miR-302c-3p, hsa-miR-302d-3p in miRDB v6.0 with MirTarget v4 prediction scores > 80 (high confidence targets).	259	12	0.0118512	4.6332	Msig
M3127	Genes down-regulated in comparison of untreated macrophages versus those cultured with M-CSF [GeneID=1435] and IFNG [GeneID=3458].	140	8	0.0119474	5.71429	Msig
M7162	Genes down-regulated in CD4 [GeneID=920] T cells treated with HDAC inhibitors: 2h versus 12h.	140	8	0.0119474	5.71429	Msig
M7457	Genes up-regulated in CD4 [GeneID=920] T cells with STAT3 [GeneID=6774] knockout: medium versus IL6 [GeneID=3569].	140	8	0.0119474	5.71429	Msig
M7695	Genes up-regulated in mouse embryonic fibroblasts (MEF): untreated versus rosiglitazone [PubChem=77999].	140	8	0.0119474	5.71429	Msig
M29928	Genes containing one or more binding sites for UniProt:O43889 (CREB3) in their promoter region (TSS -1000,+100 bp) as identified by GTRD version 19.10 ChIP-seq harmonization.	291	13	0.0119504	4.46735	Msig
M27454	Cardiac conduction	87	6	0.0120686	6.89655	Msig
M29888	Genes containing one or more binding sites for UniProt:Q8IVW6 (ARID3B) in their promoter region (TSS -1000,+100 bp) as identified by GTRD version 19.10 ChIP-seq harmonization.	87	6	0.0120686	6.89655	Msig
M16475	Any process that modulates the frequency, rate or extent of sodium ion transmembrane transport. [GOC:BHF, GOC:mtg_cardiac_conduct_nov11, GOC:rl, GOC:TermGenie, PMID:18591664]	41	4	0.0121108	9.7561	Msig
M2890	Calcium signaling pathway	113	7	0.0121127	6.19469	Msig
M9871	Genes up-regulated in CD40L and IL-2 IL-4 IL-5 stimulated at day 1 B cell wildtype versus CD40L and IL-2 IL-4 IL-5 stimulated at day 3 B cell wildtype.	113	7	0.0121127	6.19469	Msig
M11462	The series of events in which a stimulus from another organism is received and converted into a molecular signal. [GOC:dos]	8	2	0.0122954	25	Msig
M22050	BRCA1-dependent Ub-ligase activity	8	2	0.0122954	25	Msig
M24914	Any process that results in a change in state or activity of a cell (in terms of movement, secretion, enzyme production, gene expression, etc.) as a result of an oxidized lipoprotein particle stimulus. [GOC:aruk, GOC:BHF, PMID:20037584, PMID:27607416]	8	2	0.0122954	25	Msig
M26483	Stops, prevents, or reduces the activity of a chloride channel. [GOC:mah]	8	2	0.0122954	25	Msig
M376	The XPRSS-Int network genes down-regulated in breast tumors from patients with germline mutations in BRCA1 [GeneID=672] compared to those with the wild type allele.	8	2	0.0122954	25	Msig
M556	Termination of O-glycan biosynthesis	8	2	0.0122954	25	Msig
M30185	Genes containing one or more binding sites for UniProt:P63165 (SUMO1) in their promoter region (TSS -1000,+100 bp) as identified by GTRD version 19.10 ChIP-seq harmonization.	599	22	0.0123261	3.67279	Msig
M6419	Genes down-regulated in monocytes (12h): untreated versus M. tuberculosis 19 kDa lipopeptide.	141	8	0.012434	5.67376	Msig
M6457	Genes down-regulated in T cells: CD4 [GeneID=920] versus CD8A [GeneID=925].	141	8	0.012434	5.67376	Msig
M8651	Genes down-regulated in bone marrow-derived macrophages stimulated with LPS: wildtype versus NFAT5 [GeneID=10725] knockout.	141	8	0.012434	5.67376	Msig
M16361	Any process that results in a change in state or activity of a cell or an organism (in terms of movement, secretion, enzyme production, gene expression, etc.) as a result of oxidative stress, a state often resulting from exposure to high levels of reactive oxygen species, e.g. superoxide anions, hydrogen peroxide (H2O2), and hydroxyl radicals. [GOC:jl, PMID:12115731]	293	13	0.0125967	4.43686	Msig
M30725	Genes predicted to be targets of miRBase v22 microRNA hsa-miR-670-3p in miRDB v6.0 with MirTarget v4 prediction scores > 80 (high confidence targets).	230	11	0.0125998	4.78261	Msig
M3836	Genes down-regulated in comparison of dendritic cells (DC) stimulated with poly(I:C) (TLR3 agonist) at 6 h versus DC cells stimulated with Pam3Csk4 (TLR1/2 agonist) at 6 h.	142	8	0.012935	5.6338	Msig
M4334	Genes down-regulated in comparison of DEC-Pept Convert versus DEC-Pept CD25- (see Table 1S in the paper for details).	142	8	0.012935	5.6338	Msig
M6443	Genes up-regulated in CD8A CD8B [GeneID=925;926] versus B2 B lymphocytes.	142	8	0.012935	5.6338	Msig
M14914	Any process that results in a change in state or activity of a cell or an organism (in terms of movement, secretion, enzyme production, gene expression, etc.) as a result of a gamma radiation stimulus. Gamma radiation is a form of electromagnetic radiation (EMR) or light emission of a specific frequency produced from sub-atomic particle interaction, such as electron-positron annihilation and radi…	42	4	0.0131605	9.52381	Msig
M15310	A process that is carried out at the cellular level which results in the assembly, arrangement of constituent parts, or disassembly of the endoplasmic reticulum. [GOC:dph, GOC:jl, GOC:mah]	42	4	0.0131605	9.52381	Msig
M4965	Top 40 genes from cluster 6 of acute myeloid leukemia (AML) expression profile; all samples are FAB M1 or M2 subtypes and all samples have internal tundem duplication of FLT3 [GeneID=2322].	23	3	0.0133495	13.0435	Msig
M17059	The lipid bilayer surrounding a late endosome. [GOC:pz]	89	6	0.0133982	6.74157	Msig
M31576	Genes predicted to be targets of miRBase v22 microRNA hsa-miR-885-5p in miRDB v6.0 with MirTarget v4 prediction scores > 80 (high confidence targets).	89	6	0.0133982	6.74157	Msig
M3749	Genes up-regulated in comparison of control dendritic cells (DC) at 12 h versus those stimulated with Pam3Csk4 (TLR1/2 agonist) at 12 h.	143	8	0.0134507	5.59441	Msig
M748	Recruitment of mitotic centrosome proteins and complexes	65	5	0.0138354	7.69231	Msig
M4214	Genes down-regulated in comparison of CD4 [GeneID=920] T cells treated with IL4 [GeneID=3565] and anti-IL12 at 4 h versus the untreated cells at 4 h.	116	7	0.013845	6.03448	Msig
M3378	Genes up-regulated in comparison of Th1 cells versus induced regulatory T cell (Treg).	144	8	0.0139812	5.55556	Msig
M5025	Genes up-regulated in comparison of SP1 thymocytes versus SP3 thymocytes.	144	8	0.0139812	5.55556	Msig
M30173	Genes containing one or more binding sites for UniProt:P56693 (SOX10) in their promoter region (TSS -1000,+100 bp) as identified by GTRD version 19.10 ChIP-seq harmonization.	173	9	0.0140206	5.20231	Msig
M10273	A process in which a protein is transported to, or maintained in, a location within the cytoskeleton. [GOC:jl]	43	4	0.0142666	9.30233	Msig
M2724	Genes down-regulated in MCF-7 cells (breast cancer) positive for ESR1 [GeneID=2099] MCF-7 cells (breast cancer) stably over-expressing constitutively active MAP2K1 [GeneID=5604] gene.	145	8	0.0145269	5.51724	Msig
M11546	Any process that activates or increases the rate or extent of B cell proliferation. [GOC:mah]	24	3	0.0150139	12.5	Msig
M3713	Genes up-regulated in comparison of control dendritic cells (DC) at 4 h versus those stimulated with poly(I:C) (TLR3 agonist) at 4 h.	146	8	0.0150879	5.47945	Msig
M5809	Genes up-regulated in comparison of untreated macrophages from IRAK4 [GeneID=51135] deficient mice at 4 h versus those treated with LPS (TLR4 agonist) at 4 h.	118	7	0.0150942	5.9322	Msig
M11762	Any cellular process that depends upon or alters the microtubule cytoskeleton, that part of the cytoskeleton comprising microtubules and their associated proteins. [GOC:mah]	540	20	0.0153503	3.7037	Msig
M12016	Genes up-regulated in epithelial ovarian cancer (EOC) biopsies: invasive (TOV) vs low malignant potential (LMP) tumors.	92	6	0.0155799	6.52174	Msig
M11491	Any process that stops, prevents, or reduces the frequency, rate, or extent of an acute inflammatory response. [GOC:add]	9	2	0.0155815	22.2222	Msig
M17011	A cytosolic protein complex that is capable of activating caspase-1. [GOC:dph, PMID:17599095]	9	2	0.0155815	22.2222	Msig
M23304	The modification of histone H4 by addition of one or more methyl groups to lysine at position 20 of the histone. [GOC:mah]	9	2	0.0155815	22.2222	Msig
M23652	The aggregation, arrangement and bonding together of a set of components to form the NLRP3 inflammasome complex, occurring at the level of an individual cell. [GOC:jl, PMID:21048113]	9	2	0.0155815	22.2222	Msig
M24370	A caspase-1-dependent cell death subroutine that is associated with the generation of pyrogenic mediators such as IL-1beta and IL-18. [GOC:mtg_apoptosis, PMID:18846107, PMID:21760595]	9	2	0.0155815	22.2222	Msig
M24903	Any process that results in a change in state or activity of a cell (in terms of movement, secretion, enzyme production, gene expression, etc.) as a result of an aldehyde stimulus. [GOC:vw, PMID:25656103]	9	2	0.0155815	22.2222	Msig
M26691	Modulates the activity of the enzyme 1-phosphatidylinositol-3-kinase activity. [GOC:ai]	9	2	0.0155815	22.2222	Msig
M26727	Interacting selectively and non-covalently with the minus end of a microtubule. [GOC:ai, PMID:14557818, PMID:14614826]	9	2	0.0155815	22.2222	Msig
M14494	Any process that activates or increases the frequency, rate, or extent of a response to biotic stimulus. [GOC:add]	269	12	0.0155876	4.46097	Msig
M17082	Genes up-regulated in hematopoietic progenitor cells (HPC) of T lymphocyte and NK (natural killer) lineage.	67	5	0.0156198	7.46269	Msig
M11875	The initial attachment of a membrane or protein to a target membrane. Docking requires only that the proteins come close enough to interact and adhere. [GOC:isa_complete, PMID:27875684]	148	8	0.0162569	5.40541	Msig
M17062	The region of a chromosome that includes the centromeric DNA and associated proteins. In monocentric chromosomes, this region corresponds to a single area of the chromosome, whereas in holocentric chromosomes, it is evenly distributed along the chromosome. [GOC:cjm, GOC:elh, GOC:kmv, GOC:pr]	148	8	0.0162569	5.40541	Msig
M3419	Genes up-regulated in comparison of regulatory T cell (Treg) from IL2RB [GeneID=3560] defficient mice versus effector T cells from IL2RB [GeneID=3560] defficient mice.	148	8	0.0162569	5.40541	Msig
M3945	Genes up-regulated in comparison of dendritic cells (DC) stimulated with poly(I:C) (TLR3 agonist) at 8 h versus DC cells stimulated with CpG DNA (TLR9 agonist) at 8 h.	148	8	0.0162569	5.40541	Msig
M4597	Genes down-regulated in comparison of naive T cells at day 0 versus CD25+ regulatory T cell (Treg) treated with IL4 [GeneID=3565] at day 10.	148	8	0.0162569	5.40541	Msig
M7177	Genes down-regulated in B lymphocytes from cord blood: naïve versus transitional CR2 [GeneID=1380].	148	8	0.0162569	5.40541	Msig
M9732	Genes down-regulated in CD4 [GeneID=920] SMARTA T cells: naïve versus Ly6c+ CXCR5+ [GeneID=643] effector during acute infection of LCMV.	93	6	0.0163587	6.45161	Msig
M4284	Genes down-regulated in comparison of control conventional dendritic cells (cDC) at 0 h versus cDCs infected with Newcastle disease virus (NDV) at 18 h.	120	7	0.0164217	5.83333	Msig
M1283	Neighborhood of PPP5C	68	5	0.016567	7.35294	Msig
M17034	Integration of energy metabolism	68	5	0.016567	7.35294	Msig
M6729	Recruitment of NuMA to mitotic centrosomes	68	5	0.016567	7.35294	Msig
M32308	Genes predicted to be targets of miRBase v22 microRNA hsa-miR-5189-3p in miRDB v6.0 with MirTarget v4 prediction scores > 80 (high confidence targets).	45	4	0.0166511	8.88889	Msig
M18815	Catalysis of an oxidation-reduction (redox) reaction in which the peroxide group acts as a hydrogen or electron acceptor. [GOC:ai]	25	3	0.0167902	12	Msig
M23015	The process in which a DNA replication fork that has stalled is restored to a functional state and replication is restarted. The stalling may be due to DNA damage, DNA secondary structure, bound proteins, dNTP shortage, or other causes. [GOC:vw, PMID:11459955, PMID:15367656, PMID:17660542]	25	3	0.0167902	12	Msig
M23451	Any biological process that results in permanent cessation of all vital functions of a neuron upon exposure to an oxidative stress stimulus. [GOC:bf, GOC:PARL]	25	3	0.0167902	12	Msig
M9827	Genes down-regulated in CD40L and IL-2 IL-4 IL-5 stimulated at day 1 B cell IRF4-KO versus CD40L and IL-2 IL-4 IL-5 stimulated at day 3 B cell IRF4-KO.	149	8	0.0168654	5.36913	Msig
M3445	Genes down-regulated in comparison of intrathymic T progenitor cells (ITTP) versus naive CD4 [GeneID=920] T cells from cord blood.	121	7	0.0171156	5.78512	Msig
M18777	Interacting selectively and non-covalently with microtubules, filaments composed of tubulin monomers. [GOC:krc]	179	9	0.017163	5.02793	Msig
M18940	Catalysis of the reactions: ATP + protein serine = ADP + protein serine phosphate, and ATP + protein threonine = ADP + protein threonine phosphate. [GOC:bf]	306	13	0.0174795	4.24837	Msig
M4607	Genes up-regulated in comparison of CD25+ regulatory T cell (Treg) treated with IL4 [GeneID=3565] at day 10 versus CD25- T cells treated with IL4 [GeneID=3565] at 10 h.	150	8	0.0174901	5.33333	Msig
M6433	Genes down-regulated in NKT cells versus B1 B lymphocytes.	150	8	0.0174901	5.33333	Msig
M17246	A structure comprised of a core structure (in most organisms, a pair of centrioles) and peripheral material from which a microtubule-based structure, such as a spindle apparatus, is organized. Centrosomes occur close to the nucleus during interphase in many eukaryotic cells, though in animal cells it changes continually during the cell-division cycle. [GOC:mah, ISBN:0198547684]	442	17	0.0176596	3.84615	Msig
M30712	Genes predicted to be targets of miRBase v22 microRNA hsa-miR-1252-3p in miRDB v6.0 with MirTarget v4 prediction scores > 80 (high confidence targets).	242	11	0.0177848	4.54545	Msig
M5034	Genes up-regulated in comparison of SP2 thymocytes versus SP4 thymocytes.	122	7	0.01783	5.7377	Msig
M14497	The process of introducing one or more phosphate groups into a lipid, any member of a group of substances soluble in lipid solvents but only sparingly soluble in aqueous solvents. [GOC:bf, ISBN:0198506732]	46	4	0.0179313	8.69565	Msig
M17407	The component of the Golgi membrane consisting of the gene products and protein complexes having either part of their peptide sequence embedded in the hydrophobic region of the membrane or some other covalently attached group such as a GPI anchor that is similarly embedded in the membrane. [GOC:dos, GOC:mah]	46	4	0.0179313	8.69565	Msig
M15759	Ensembl 99 Genes in Cytogenetic Band chr21q22	95	6	0.0179963	6.31579	Msig
M4310	Genes down-regulated in comparison of contols neutrophils versus those infected with a bacterium (F. nucleatum).	151	8	0.0181313	5.29801	Msig
M9315	Genes down-regulated in follicular B cells versus day 7 plasma cells.	151	8	0.0181313	5.29801	Msig
M13446	Any process that modulates the frequency, rate or extent of reactive oxygen species metabolic process. [GOC:mah]	123	7	0.0185651	5.69106	Msig
M9920	Genes down-regulated in B lymphocytes with MAP3K7 [GeneID=6885] knockout: untreated versus anti IgM for 24h.	123	7	0.0185651	5.69106	Msig
M22834	The chemical reactions and pathways involving an antibiotic, a substance produced by or derived from certain fungi, bacteria, and other organisms, that can destroy or inhibit the growth of other microorganisms. [GOC:cab2]	70	5	0.0185743	7.14286	Msig
M10010	Genes that best predicted acute myeloid leukemia (AML) with internal tandem duplications (IDT) in FLT3 [GeneID=2322].	26	3	0.018679	11.5385	Msig
M18157	Combining with a neuropeptide to initiate a change in cell activity. [GOC:ai]	26	3	0.018679	11.5385	Msig
M3607	Genes down-regulated in comparison of CD8 T cells at 0 h versus those at 72 h.	152	8	0.0187892	5.26316	Msig
M4041	Genes down-regulated in comparison of dendritic cells (DC) stimulated with LPS (TLR4 agonist) at 1 h versus DC cells stimulated with Gardiquimod (TLR7 agonist) at 1 h.	152	8	0.0187892	5.26316	Msig
M4087	Genes down-regulated in comparison of dendritic cells (DC) stimulated with poly(I:C) (TLR3 agonist) at 0.5 h versus those stimulated at 4 h.	152	8	0.0187892	5.26316	Msig
M8239	Genes up-regulated in polarizing CD4 [GeneID=920] Th17 cells treated by digoxin [PubChem=2724385]: wildtype versus RORC [GeneID=6097] knockout.	152	8	0.0187892	5.26316	Msig
M10620	Eicosanoid ligand-binding receptors	10	2	0.0191979	20	Msig
M12321	Any process that modulates the rate, frequency, or extent of the spindle checkpoint, a cell cycle checkpoint that delays the metaphase/anaphase transition until the spindle is correctly assembled and oriented, and chromosomes are attached to the spindle. [GOC:ascb_2009, GOC:dph, GOC:tb]	10	2	0.0191979	20	Msig
M13308	Genes up-regulated in primary keratinocytes at 1 h after UVB irradiation.	10	2	0.0191979	20	Msig
M14979	The directed movement of a protein bearing a nuclear localization signal (NLS) from the cytoplasm into the nucleus, across the nuclear envelope. [GOC:ai]	10	2	0.0191979	20	Msig
M16861	A cascade of processes initiated in response to the detection of DNA damage, and resulting in the induction of transcription. [GOC:go_curators]	10	2	0.0191979	20	Msig
M22491	The series of molecular signals generated by the accumulation of normal or misfolded proteins in the endoplasmic reticulum and leading to activation of transcription by NF-kappaB. [PMID:10390516]	10	2	0.0191979	20	Msig
M23331	A process in which a protein is transported to, or maintained at, a microtubule. [GOC:bf, GOC:lb]	10	2	0.0191979	20	Msig
M26429	Catalysis of an oxidation-reduction (redox) reaction in which a sulfur-containing group acts as a hydrogen or electron donor and reduces NAD or NADP. [GOC:jl]	10	2	0.0191979	20	Msig
M26676	Interacting selectively and non-covalently with a class II myosin, any member of the class of 'conventional' double-headed myosins that includes muscle myosin. [GOC:mah, http://www.mrc-lmb.cam.ac.uk/myosin/Review/Reviewframeset.html]	10	2	0.0191979	20	Msig
M5304	Amplification hot spot 8: colocolized fragile sites and cancer genes in the 9q11-34 region.	10	2	0.0191979	20	Msig
M9183	Pre-mitotic cell cycle regulators (CDC) identified in an shRNA screen of the ubiquitin pathway components.	10	2	0.0191979	20	Msig
M2320	Genes in the cancer module 525.	47	4	0.0192711	8.51064	Msig
M6109	Genes up-regulated in CD4 [GeneID=920] T cells activated by anti-CD3 and anti-CD28: TGFB1 and IL4 [GeneID=7040;3565] (48h) versus TGFB1 [GeneID-7040] and IL-12 (48h).	124	7	0.0193213	5.64516	Msig
M7351	Genes down-regulated in HMC-1 (mast leukemia) cells: untreated versus incubated with the peptide ALL1 followed by treatment with Cl-IB-MECA [PubChem=3035850].	124	7	0.0193213	5.64516	Msig
M822	Genes having at least one occurence of the highly conserved motif M33 YTATTTTNR sites. The motif matches transcription factor binding site V$MEF2_02 (v7.4 TRANSFAC).	482	18	0.0194323	3.73444	Msig
M6477	Genes up-regulated in monocyte-derived dendritic cells: untreated versus LPS like antigen from O. planktothrix (3h).	153	8	0.019464	5.22876	Msig
M30095	Genes containing one or more binding sites for UniProt:Q9UM47 (NOTCH3) in their promoter region (TSS -1000,+100 bp) as identified by GTRD version 19.10 ChIP-seq harmonization.	887	29	0.0195151	3.26945	Msig
M11682	Potential targets of MIR15A and MIR16-1 [GeneID=406948;406950] microRNAs in prostate cancer.	71	5	0.0196355	7.04225	Msig
M15035	The chemical reactions and pathways involving neurotransmitters, any of a group of substances that are released on excitation from the axon terminal of a presynaptic neuron of the central or peripheral nervous system and travel across the synaptic cleft to either excite or inhibit the target cell. [GOC:jl]	97	6	0.0197429	6.18557	Msig
M5490	Up-regulated by induction of exogenous BRCA1 in EcR-293 cells	154	8	0.020156	5.19481	Msig
M5533	Genes down-regulated in comparison of neutrophils versus Th1 cells.	154	8	0.020156	5.19481	Msig
M18501	Genes up-regulated by MYC [GeneID=4609], according to the MYC Target Gene Database.	48	4	0.0206712	8.33333	Msig
M10224	Any process that modulates the frequency, rate or extent of cell cycle checkpoint. [GOC:mtg_cell_cycle, GOC:TermGenie, PMID:23028116]	27	3	0.0206808	11.1111	Msig
M15127	Any process that activates or increases the frequency, rate or extent of DNA recombination. [GOC:go_curators]	27	3	0.0206808	11.1111	Msig
M18518	Stops, prevents, or reduces the activity of a channel via direct interaction with the channel. A channel catalyzes energy-independent facilitated diffusion, mediated by passage of a solute through a transmembrane aqueous pore or channel. [GOC:mah]	27	3	0.0206808	11.1111	Msig
M26858	Carries substances between the nucleus and the cytoplasm of a cell by moving along with the target protein. [GOC:pg]	27	3	0.0206808	11.1111	Msig
M32401	Genes predicted to be targets of miRBase v22 microRNA hsa-miR-378e in miRDB v6.0 with MirTarget v4 prediction scores > 80 (high confidence targets).	27	3	0.0206808	11.1111	Msig
M32426	Genes predicted to be targets of miRBase v22 microRNA hsa-miR-378f in miRDB v6.0 with MirTarget v4 prediction scores > 80 (high confidence targets).	27	3	0.0206808	11.1111	Msig
M31552	Genes predicted to be targets of miRBase v22 microRNA hsa-miR-1233-5p in miRDB v6.0 with MirTarget v4 prediction scores > 80 (high confidence targets).	72	5	0.0207357	6.94444	Msig
M7598	Genes having at least one occurence of the motif GTGCCAA in their 3' untranslated region. The motif represents putative target (that is, seed match) of human mature miRNA hsa-miR-96 (v7.1 miRBase).	216	10	0.0207881	4.62963	Msig
M27472	Cilium Assembly	155	8	0.0208653	5.16129	Msig
M4456	Genes up-regulated in comparison of memory IgM B cells versus plasma cells from bone marrow and blood.	155	8	0.0208653	5.16129	Msig
M3298	Genes up-regulated in comparison of unstimulated peripheral blood mononuclear cells (PBMC) 1 day after stimulation with YF17D vaccine versus PBMC 21 days after the stimulation.	126	7	0.0208979	5.55556	Msig
M6903	Genes down-regulated in macrophages with IL10 [GeneID=3586] knockout in response to 30 min treatment by: LPS versus LPS and IL10 [GeneID=3586].	126	7	0.0208979	5.55556	Msig
M7569	Genes up-regulated in spleen CD11b cells: BALBc versus C57BL6 mouse strains.	126	7	0.0208979	5.55556	Msig
M10125	A process that is carried out at the cellular level that results in the assembly, arrangement of constituent parts, or disassembly of chromosomes, structures composed of a very long molecule of DNA and associated proteins that carries hereditary information. This term covers covalent modifications at the molecular level as well as spatial relationships among the major components of a chromosome. …	818	27	0.0214256	3.30073	Msig
M4538	Genes down-regulated in comparison of Jurkat T cells stimulated in the presence of PD-1 versus controls.	156	8	0.0215921	5.12821	Msig
M1859	Genes down-regulated in ALL (acute lymphoblastic leukemia) blasts after 1 week of treatment with glucocorticoids.	282	12	0.021705	4.25532	Msig
M3712	Genes down-regulated in comparison of control dendritic cells (DC) at 2 h versus those stimulated with poly(I:C) (TLR3 agonist) at 2 h.	127	7	0.0217188	5.51181	Msig
M6859	Genes down-regulated in spleens from mice immunized with ova peptides alone versus those immunized with monophosphoryl lipid A as adjuvant.	127	7	0.0217188	5.51181	Msig
M27194	Regulation of PLK1 Activity at G2/M Transition	73	5	0.0218754	6.84932	Msig
M15847	Down-regulated genes in the B lymphocyte developmental signature, based on expression profiling of lymphomas from the Emu-myc transgenic mice: the mature B	49	4	0.0221324	8.16327	Msig
M32099	Genes predicted to be targets of miRBase v22 microRNA hsa-miR-219a-1-3p in miRDB v6.0 with MirTarget v4 prediction scores > 80 (high confidence targets).	49	4	0.0221324	8.16327	Msig
M4217	Mitotic Prometaphase	157	8	0.0223368	5.09554	Msig
M5893	Genes important for mitotic spindle assembly.	157	8	0.0223368	5.09554	Msig
M3472	Genes down-regulated in comparison of CD4 [GeneID=920] thymocytes versus naive CD4 [GeneID=920] T cells from cord blood.	128	7	0.0225619	5.46875	Msig
M4936	Genes up-regulated in comparison of B cells versus monocytes.	128	7	0.0225619	5.46875	Msig
M13359	Any process that activates or increases the frequency, rate or extent of activity of the transcription factor NF-kappaB. [GOC:dph, GOC:tb, PMID:15087454, PMID:15170030]	100	6	0.0225739	6	Msig
M19231	Genes up-regulated in human hematopoietic stem cell (HSC) enriched populations compared to committed progenitors and mature cells.	100	6	0.0225739	6	Msig
M31121	Genes predicted to be targets of miRBase v22 microRNA hsa-miR-3150b-3p in miRDB v6.0 with MirTarget v4 prediction scores > 80 (high confidence targets).	100	6	0.0225739	6	Msig
M17751	Ensembl 99 Genes in Cytogenetic Band chr19p13	219	10	0.0226246	4.56621	Msig
M8862	Genes having at least one occurence of the motif TTGCACT in their 3' untranslated region. The motif represents putative target (that is, seed match) of human mature miRNAs hsa-miR-130a, hsa-miR-301 and hsa-miR-130b (v7.1 miRBase).	317	13	0.0226335	4.10095	Msig
M10863	The process in which membrane potential changes in the depolarizing direction from the negative resting potential towards the positive membrane potential that will be the peak of the action potential. [GOC:BHF, GOC:mtg_cardiac_conduct_nov11]	28	3	0.0227957	10.7143	Msig
M258	BARD1 signaling events	28	3	0.0227957	10.7143	Msig
M280	Genes in the cancer module 322.	28	3	0.0227957	10.7143	Msig
M32410	Genes predicted to be targets of miRBase v22 microRNA hsa-miR-378a-3p, hsa-miR-378c, hsa-miR-378d, hsa-miR-378i in miRDB v6.0 with MirTarget v4 prediction scores > 80 (high confidence targets).	28	3	0.0227957	10.7143	Msig
M32416	Genes predicted to be targets of miRBase v22 microRNA hsa-miR-378b in miRDB v6.0 with MirTarget v4 prediction scores > 80 (high confidence targets).	28	3	0.0227957	10.7143	Msig
M32417	Genes predicted to be targets of miRBase v22 microRNA hsa-miR-422a in miRDB v6.0 with MirTarget v4 prediction scores > 80 (high confidence targets).	28	3	0.0227957	10.7143	Msig
M31528	Genes predicted to be targets of miRBase v22 microRNA hsa-miR-6778-5p in miRDB v6.0 with MirTarget v4 prediction scores > 80 (high confidence targets).	74	5	0.0230551	6.75676	Msig
M8584	Genes down-regulated in CD4 [GeneID=920] T cells: healthy versus systemic lupus erythematosus (SLE).	158	8	0.0230994	5.06329	Msig
M18466	Stops, prevents or reduces the activity of a cysteine-type endopeptidase involved in the apoptotic process. [GOC:jl, GOC:mtg_apoptosis, PMID:14744432, Wikipedia:Caspase]	11	2	0.0231286	18.1818	Msig
M22169	Excision from the chromosome and circularization of a region of chromosomal DNA, generally, but not always, via homologous recombination between direct tandem repeats. [GOC:jh, PMID:12044938]	11	2	0.0231286	18.1818	Msig
M23625	The modification of histone H3 by the addition of an acetyl group to a lysine residue at position 9 of the histone. [GOC:jl]	11	2	0.0231286	18.1818	Msig
M24670	The directed movement of a protein to a specific location in the mitochondrial membrane. [GOC:ascb_2009, GOC:dph, GOC:tb]	11	2	0.0231286	18.1818	Msig
M2478	Proteins identified by mass spectrometry in complexes containing ALKBH8 [GeneID=91801].	11	2	0.0231286	18.1818	Msig
M26598	Modulates the activity of any of the phosphatidylinositol 3-kinases (PI3Ks). Regulatory subunits can link a PI3K catalytic subunit to upstream signaling events and help position the catalytic subunits close to their lipid substrates. [GOC:bf, PMID:9255069]	11	2	0.0231286	18.1818	Msig
M29119	The process in which a virus effects a change in the processes and activities of its host organism. [GOC:jl]	11	2	0.0231286	18.1818	Msig
M32664	Genes predicted to be targets of miRBase v22 microRNA hsa-miR-1292-5p in miRDB v6.0 with MirTarget v4 prediction scores > 80 (high confidence targets).	11	2	0.0231286	18.1818	Msig
M438	Genes up-regulated in CAL1 cells (plasmacytoid dendritic cells) versus MOLT4 (immature T cells).	129	7	0.0234274	5.42636	Msig
M12742	Any process that stops, prevents, or reduces the frequency, rate or extent of the activity of the transcription factor NF-kappaB. [GOC:dph, GOC:rl, GOC:tb]	50	4	0.0236551	8	Msig
M22397	The covalent transfer of a methyl group to either N-6 of adenine or C-5 or N-4 of cytosine. [GOC:ems, ISBN:0198506732]	50	4	0.0236551	8	Msig
M5370	Genes down-regulated in follicular thyroid adenoma (FTA) compared to other thyroid tumors.	50	4	0.0236551	8	Msig
M4780	Genes down-regulated in BT549 cells (breast cancer) by expression of SMARCE1 [GeneID=6605] off a retroviral vector.	253	11	0.0238048	4.34783	Msig
M130	Cell cycle genes with peak expression in G2/M check point.	190	9	0.024215	4.73684	Msig
M16134	Ensembl 99 Genes in Cytogenetic Band chr14q32	75	5	0.0242753	6.66667	Msig
M4494	Genes up-regulated in comparison of naive CD8 T cells versus day 0 monocytes.	130	7	0.0243155	5.38462	Msig
M5950	Genes up-regulated during transplant rejection.	130	7	0.0243155	5.38462	Msig
M9102	Genes up-regulated in CD4 T conv: control versus over-expression of IKZF4 and FOXP3 [GeneID=64375;50943].	130	7	0.0243155	5.38462	Msig
M27582	DNA Double-Strand Break Repair	102	6	0.024606	5.88235	Msig
M26751	The binding activity of a molecule that brings together two or more molecules through a selective, non-covalent, often stoichiometric interaction, permitting those molecules to function in a coordinated way. [GOC:mtg_MIT_16mar07, GOC:vw]	191	9	0.0249451	4.71204	Msig
M11448	Any process that modulates the rate, frequency or extent of membrane depolarization. Membrane depolarization is the process in which membrane potential changes in the depolarizing direction from the resting potential, usually from negative to positive. [GOC:dph, GOC:tb]	29	3	0.0250239	10.3448	Msig
M11808	Any process that stops, prevents or reduces the frequency, rate or extent of organelle assembly. [GOC:pr, GOC:TermGenie]	29	3	0.0250239	10.3448	Msig
M27286	Glucagon-like Peptide-1 (GLP1) regulates insulin secretion	29	3	0.0250239	10.3448	Msig
M29014	Any process that activates or increases the frequency, rate or extent of leukocyte mediated cytotoxicity. [GOC:add, ISBN:0781735149, PMID:11911826]	29	3	0.0250239	10.3448	Msig
M29366	Any process that activates or increases the frequency, rate or extent of nitric oxide metabolic process. [GO_REF:0000058, GOC:TermGenie, PMID:11991626]	29	3	0.0250239	10.3448	Msig
M32365	Genes predicted to be targets of miRBase v22 microRNA hsa-miR-5186 in miRDB v6.0 with MirTarget v4 prediction scores > 80 (high confidence targets).	29	3	0.0250239	10.3448	Msig
M4500	Genes down-regulated in fibroblasts expressing mutant forms of ERCC3 [GeneID=2071] after UV irradiation.	754	25	0.0251593	3.31565	Msig
M31116	Genes predicted to be targets of miRBase v22 microRNA hsa-miR-142-3p in miRDB v6.0 with MirTarget v4 prediction scores > 80 (high confidence targets).	131	7	0.0252266	5.34351	Msig
M5485	Muscle contraction	131	7	0.0252266	5.34351	Msig
M6048	Genes down-regulated in CD4 [GeneID=920] T cells: untreated (0h) versus activated by anti-CD3 and anti-CD28 and then stimulated by TGFB1 [GeneID=7040] and IL-12 (2h).	131	7	0.0252266	5.34351	Msig
M9551	Genes up-regulated in CD8 T effector cells during infection: KLRG1 high [GeneID=10219] versus KLRG1 low [GeneID=10219].	131	7	0.0252266	5.34351	Msig
M11038	Experimentally validated direct targets of MIR192 [GeneID=406967] microRNA; MIR192 caused cell cycle arrest in HCT116 cells (colon cancer).	51	4	0.0252399	7.84314	Msig
M17328	Neighborhood of MYC	51	4	0.0252399	7.84314	Msig
M2364	Genes up-regulated in HEK-293 cells (fibroblast) upon knockdown of both CTBP1 and SATB1 [GeneID=1487] [GeneID=6304] by RNAi.	51	4	0.0252399	7.84314	Msig
M32023	Genes predicted to be targets of miRBase v22 microRNA hsa-miR-2392 in miRDB v6.0 with MirTarget v4 prediction scores > 80 (high confidence targets).	51	4	0.0252399	7.84314	Msig
M8059	Genes having at least one occurence of the highly conserved motif M143 CAGNWMCNNNGAC in the region spanning up to 4 kb around their transcription start sites. The motif does not match any known transcription factor binding site (v7.4 TRANSFAC).	51	4	0.0252399	7.84314	Msig
M15994	Any process that activates or increases the frequency, rate or extent of a multi-organism process, a process in which an organism has an effect on another organism of the same or different species. [GOC:jl]	356	14	0.0252756	3.93258	Msig
M10988	Neighborhood of ATRX	161	8	0.0254971	4.96894	Msig
M461	Genes down-regulated in vascular smooth muscle cells: control versus treated with IL17A [GeneID=3605].	76	5	0.0255363	6.57895	Msig
M11237	The directed movement of substances into, out of or within a vacuole. [GOC:ai]	103	6	0.0256665	5.82524	Msig
M14149	Neighborhood of RAP1A	103	6	0.0256665	5.82524	Msig
M15166	Any process that modulates the frequency, rate or extent of a process involved in the formation, arrangement of constituent parts, or disassembly of a chromosome. [GOC:mah]	256	11	0.0256781	4.29688	Msig
M8746	Genes having at least one occurence of the highly conserved motif M68 RGAANNTTC sites. The motif matches transcription factor binding site V$HSF1_01 (v7.4 TRANSFAC).	323	13	0.0258834	4.02477	Msig
M11961	Genes constituting the CHEK2-PCC network of transcripts whose expression positively correlates (Pearson correlation coefficient, PCC >= 0.4) with that of CHEK2 [GeneID=11200].	607	21	0.0258951	3.45964	Msig
M30407	Genes containing one or more binding sites for UniProt:Q96LW9 (ZSCAN31) in their promoter region (TSS -1000,+100 bp) as identified by GTRD version 19.10 ChIP-seq harmonization.	571	20	0.0261683	3.50263	Msig
M5598	Genes down-regulated in comparison of NK cells versus Th2 cells.	162	8	0.0263336	4.93827	Msig
M8554	Genes up-regulated in CD8 T cells: KLRB1 int [GeneID=3820] versus KLRB1- [GeneID=3820].	162	8	0.0263336	4.93827	Msig
M11616	Genes whose promoters display higher levels of histone H3 trimethylation mark at K27 (H3K27me3) in hepatocellular carcinoma (HCC) compared to normal liver.	193	9	0.0264519	4.66321	Msig
M9516	Genes constituting the BRCA2-PCC network of transcripts whose expression positively correlated (Pearson correlation coefficient, PCC >= 0.4) with that of BRCA2 [GeneID=675] across a compendium of normal tissues.	324	13	0.0264569	4.01235	Msig
M30380	Genes containing one or more binding sites for UniProt:Q6ZNC4 (ZNF704) in their promoter region (TSS -1000,+100 bp) as identified by GTRD version 19.10 ChIP-seq harmonization.	52	4	0.0268872	7.69231	Msig
M3113	Genes up-regulated in comparison of effector memory T cells versus peripheral blood mononuclear cells (PBMC).	133	7	0.0271183	5.26316	Msig
M3885	Genes down-regulated in comparison of dendritic cells (DC) stimulated with CpG DNA (TLR9 agonist) at 4 h versus DC cells stimulated with Gardiquimod (TLR7 agonist) at 4 h.	133	7	0.0271183	5.26316	Msig
M5862	Genes up-regulated in comparison of monocytes treated with 1 ng/ml LPS (TLR4 agonist) versus monocytes treated with anti-TREM1 [GeneID=54210] and 5000 ng/ml LPS (TLR4 agonist).	133	7	0.0271183	5.26316	Msig
M6576	Genes down-regulated in ITGAM+ [GeneID=3684] cells from spleen: healthy versus tumor bearing mice.	133	7	0.0271183	5.26316	Msig
M9987	Genes down-regulated in B lymphocytes: control versus primary acute viral infection.	133	7	0.0271183	5.26316	Msig
M11510	Any process that stops, prevents, or reduces the frequency, rate or extent of bone remodeling. [GOC:ai]	12	2	0.0273582	16.6667	Msig
M13262	Genes responsive to estradiol [PubChem=5757] both in normal and cancer ovarian cell lines.	12	2	0.0273582	16.6667	Msig
M17300	Genes up-regulated by TGFB1 [GeneID=7040] in MCF10A cells (breast cancer): both wild-type and those lacking p21 [GeneID=1026].	12	2	0.0273582	16.6667	Msig
M17618	A proteinaceous core found between sister chromatids during meiotic prophase. [GOC:elh]	12	2	0.0273582	16.6667	Msig
M18132	Stops, prevents or reduces the activity of any enzyme that catalyzes the hydrolysis of GTP to GDP and orthophosphate. [GOC:ai]	12	2	0.0273582	16.6667	Msig
M18247	Combining with an icosanoid to initiate a change in cell activity. [GOC:dph]	12	2	0.0273582	16.6667	Msig
M24795	The series of events in which an external biotic stimulus is detected and converted into a molecular signal. An external biotic stimulus is defined as one caused or produced by a living organism other than the one being stimulated. [GOC:dos]	12	2	0.0273582	16.6667	Msig
M26491	Catalysis of the active transport of a potassium ion across a membrane by a mechanism whereby two or more species are transported in opposite directions in a tightly coupled process not directly linked to a form of energy other than chemiosmotic energy. [GOC:mtg_transport, ISBN:0815340729]	12	2	0.0273582	16.6667	Msig
M26591	Catalysis of the reaction: phosphatidylinositol bisphosphate + H2O = phosphatidylinositol phosphate + phosphate. [GOC:mah]	12	2	0.0273582	16.6667	Msig
M56	LPA4-mediated signaling events	12	2	0.0273582	16.6667	Msig
M6761	Down-regulated genes highly correlated with acute lymphoblastic leukemia (ALL) vs acute myeloid leukemia (AML).	12	2	0.0273582	16.6667	Msig
M15318	Any process that stops or reduces the rate of GTP hydrolysis by a GTPase. [GO_REF:0000058, GOC:mah, GOC:rb, GOC:TermGenie, PMID:16143306, PMID:24335649]	30	3	0.0273651	10	Msig
M16977	Genes up-regulated in more than one of several human hepatoma cell lines by TSA [PubChem=5562].	30	3	0.0273651	10	Msig
M17333	Cluster 2: selected proliferation and 8q amplicon genes clustered together across breast cancer samples.	30	3	0.0273651	10	Msig
M32236	Genes predicted to be targets of miRBase v22 microRNA hsa-miR-1226-5p in miRDB v6.0 with MirTarget v4 prediction scores > 80 (high confidence targets).	30	3	0.0273651	10	Msig
M32350	Genes predicted to be targets of miRBase v22 microRNA hsa-miR-378h in miRDB v6.0 with MirTarget v4 prediction scores > 80 (high confidence targets).	30	3	0.0273651	10	Msig
M71	Integrin-linked kinase signaling	30	3	0.0273651	10	Msig
M16867	The 'MLL signature 2': genes down-regulated in pediatric AML (acute myeloid leukemia) with rearranged MLL [GeneID=4297] compared to the AML cases with intact MLL and NPM1 [GeneID=4869].	195	9	0.0280222	4.61538	Msig
M19734	Genes having at least one occurence of the transcription factor binding site V$HSF1_01 (v7.4 TRANSFAC) in the regions spanning up to 4 kb around their transcription starting sites.	195	9	0.0280222	4.61538	Msig
M4961	Genes up-regulated in comparison of B cells from influenza vaccinee at day 7 post-vaccination versus myeloid dendritic cells (mDC) at day 7 post-vaccination.	134	7	0.0280995	5.22388	Msig
M7708	Genes down-regulated in CD4 [GeneID=920] T cells: tretinoin [PubChem=444795] versus Ro 41-5253 [PubChem=5312120].	134	7	0.0280995	5.22388	Msig
M7749	Genes up-regulated in macrophages 24h after M. bovis BCG infection: wildtype versus MYD88 [GeneID=4615] knockout.	134	7	0.0280995	5.22388	Msig
M8100	Genes down-regulated in NFKB1 and IL10 [GeneID=4790;3586] knockout macrophages stimulated by LPS versus those also stimulated by IL10 [GeneID=3586].	134	7	0.0280995	5.22388	Msig
M8940	Genes up-regulated in T reg of aged mice: visceral adipose tissue versus lymph node.	134	7	0.0280995	5.22388	Msig
M444	Genes in the cancer module 262.	78	5	0.0281824	6.41026	Msig
M11995	The appearance of a cytokine due to biosynthesis or secretion following a cellular stimulus, resulting in an increase in its intracellular or extracellular levels. [GOC:add, ISBN:0781735149]	503	18	0.0282692	3.57853	Msig
M1723	Top 100 ranked genes most specific to the cerebellum region of adult mouse brain.	53	4	0.0285975	7.54717	Msig
M5344	Genes up-regulated in comparison of control polymorphonuclear leukocytes (PMN) at 0 h versus PMN treated with F. tularensis vaccine at 6 h.	135	7	0.0291045	5.18519	Msig
M6190	Genes down-regulated in mesenteric lymph nodes: control versus 1 day after injection with soluble form of LTB [GeneID=4050].	135	7	0.0291045	5.18519	Msig
M6653	Genes up-regulated in bone marrow-derived macrophages at 45 min of stimulation by LPS: IL6 [GeneID=3469] knockout versus IL10 [GeneID=3486] knockout.	135	7	0.0291045	5.18519	Msig
M6872	Genes up-regulated during B lymphocyte differentiation: small pre-B II versus large pre-B II.	135	7	0.0291045	5.18519	Msig
M11626	Any process that modulates the frequency, rate or extent of the immune response, the immunological reaction of an organism to an immunogenic stimulus. [GOC:ai]	652	22	0.0292473	3.37423	Msig
M15025	Genes up-regulated in the samples with intrahepatic metastatic hepatocellular carcinoma (HCC) vs primary HCC that also have putative binding sites for SOX4 [GeneID=6659].	31	3	0.0298191	9.67742	Msig
M19667	Genes down-regulated in HPL1D cells (lung epithelium) upon exposure to nickel acetate [PubChem=9756].	31	3	0.0298191	9.67742	Msig
M27587	Nonhomologous End-Joining (NHEJ)	31	3	0.0298191	9.67742	Msig
M32406	Genes predicted to be targets of miRBase v22 microRNA hsa-miR-5571-3p in miRDB v6.0 with MirTarget v4 prediction scores > 80 (high confidence targets).	31	3	0.0298191	9.67742	Msig
M32441	Genes predicted to be targets of miRBase v22 microRNA hsa-miR-6894-5p in miRDB v6.0 with MirTarget v4 prediction scores > 80 (high confidence targets).	31	3	0.0298191	9.67742	Msig
M1964	Neighborhood of PRKAG1	166	8	0.0298709	4.81928	Msig
M30861	Genes predicted to be targets of miRBase v22 microRNA hsa-miR-4742-3p in miRDB v6.0 with MirTarget v4 prediction scores > 80 (high confidence targets).	166	8	0.0298709	4.81928	Msig
M6816	Genes down-regulated in immature dendritic cells: untreated versus interferon alpha.	136	7	0.0301335	5.14706	Msig
M2080	Genes up-regulated by TGFB1 [GeneID=7040] in MEF cells (embryonic fibroblast) via TGFB1R [GeneID=7046].	107	6	0.0302117	5.60748	Msig
M29840	Anti-inflammatory response favouring Leishmania parasite infection	107	6	0.0302117	5.60748	Msig
M3566	Genes up-regulated in comparison of non-suppressive T cells versus activated regulatory T cell (Treg).	107	6	0.0302117	5.60748	Msig
M15974	The covalent attachment of a methyl residue to one or more monomeric units in a polypeptide, polynucleotide, polysaccharide, or other biological macromolecule. [GOC:go_curators]	230	10	0.0303702	4.34783	Msig
M11204	The expansion of a B cell population by cell division. Follows B cell activation. [GOC:jl]	54	4	0.030371	7.40741	Msig
M17445	A prelysosomal endocytic organelle differentiated from early endosomes by lower lumenal pH and different protein composition. Late endosomes are more spherical than early endosomes and are mostly juxtanuclear, being concentrated near the microtubule organizing center. [NIF_Subcellular:nlx_subcell_20090702, PMID:11964142, PMID:2557062]	167	8	0.0308039	4.79042	Msig
M17936	Genes within amplicon 8q23-q24 identified in a copy number alterations study of 191 breast tumor samples.	80	5	0.0309965	6.25	Msig
M4393	Genes up-regulated in comparison of dendritic cells (DC) treated with CpG DNA (TLR9 agonist) DNA versus the untreated cells.	137	7	0.0311869	5.10949	Msig
M5185	Genes up-regulated in comparison of dendritic cells (DC) exposed to 50 worm/well B. malayi versus macrophages exposed to 50 worms/well B. malayi.	137	7	0.0311869	5.10949	Msig
M6404	Genes down-regulated in monocytes: untreated versus M. tuberculosis 19 kDa lipopeptide (6h).	137	7	0.0311869	5.10949	Msig
M7472	Genes down-regulated in CD4 [GeneID=920] T cells: medium versus TGF beta.	137	7	0.0311869	5.10949	Msig
M15919	The process in which a methyl group is covalently attached to a molecule. [GOC:mah]	264	11	0.0311945	4.16667	Msig
M17605	Any multimeric complex connected to a microtubule. [GOC:jl]	108	6	0.0314252	5.55556	Msig
M10838	The chemical reactions and pathways resulting in the breakdown of hydrogen peroxide (H2O2). [GOC:jl]	13	2	0.0318718	15.3846	Msig
M11710	The chemical reactions and pathways resulting in the formation of phosphatidylinositol-3-phosphate, a phosphatidylinositol monophosphate carrying the phosphate group at the 3-position. [GOC:al, GOC:vw]	13	2	0.0318718	15.3846	Msig
M17379	A sodium channel in a cell membrane whose opening is governed by the membrane potential. [ISBN:0198506732]	13	2	0.0318718	15.3846	Msig
M19125	Modulates the activity of a chloride channel. [GOC:mah]	13	2	0.0318718	15.3846	Msig
M23700	The directed movement of substances from late endosomes to the vacuole. In yeast, after transport to the prevacuolar compartment, endocytic content is delivered to the late endosome and on to the vacuole. This pathway is analogous to endosome to lysosome transport. [PMID:11872141]	13	2	0.0318718	15.3846	Msig
M2543	Genes down-regulated in LSC (leukemic stem) cells compared to LPC (leukemia progenitor) cells from AML (acute myeloid leukemia) tumor samples.	13	2	0.0318718	15.3846	Msig
M32571	Genes predicted to be targets of miRBase v22 microRNA hsa-miR-4800-5p in miRDB v6.0 with MirTarget v4 prediction scores > 80 (high confidence targets).	13	2	0.0318718	15.3846	Msig
M30239	Genes containing one or more binding sites for UniProt:O43167 (ZBTB24) in their promoter region (TSS -1000,+100 bp) as identified by GTRD version 19.10 ChIP-seq harmonization.	1201	36	0.0321685	2.9975	Msig
M2221	Genes up-regulated in K562 cells (lymphoblast) by MYC [GeneID=4609] in the presence of CKN1B [GeneID=1027].	55	4	0.0322083	7.27273	Msig
M13385	Any process that activates or increases the frequency, rate or extent of activation. [GOC:ai]	200	9	0.0322328	4.5	Msig
M14849	Any process that modulates the frequency, rate or extent of cysteine-type endopeptidase activity. [GOC:obol, GOC:yaf]	138	7	0.0322647	5.07246	Msig
M3116	Genes up-regulated in comparison of central memory T cells versus peripheral blood mononuclear cells (PBMC).	138	7	0.0322647	5.07246	Msig
M3225	Genes down-regulated in comparison of regulatory T cell (Treg) versus conventional T cells.	138	7	0.0322647	5.07246	Msig
M3671	Genes down-regulated in comparison of regulatory T cell (Treg) from uninfected mice versus T effector cells from uninfected mice.	138	7	0.0322647	5.07246	Msig
M3743	Genes up-regulated in comparison of control dendritic cells (DC) at 8 h versus those stimulated with Pam3Csk4 (TLR1/2 agonist) at 8 h.	138	7	0.0322647	5.07246	Msig
M4176	Genes down-regulated in comparison of untreated CD4 [GeneID=920] T cells at 0 h versus the untreated cells at 48 h.	138	7	0.0322647	5.07246	Msig
M4502	Genes down-regulated in leukemic stem cells (LSC), defined as CD34+CD38- [GeneID=947;952] cells from AML (acute myeloid leukemia patients) compared to the CD34+CD38+ cells.	138	7	0.0322647	5.07246	Msig
M4940	Genes up-regulated in comparison of B cells versus plasmacytoid dendritic cells (pDC) .	138	7	0.0322647	5.07246	Msig
M5648	Genes up-regulated in comparison of peripheral blood mononuclear cells (PBMC) from healthy donors versus PBMC from patients with acute S. pneumoniae infection.	138	7	0.0322647	5.07246	Msig
M5772	Genes up-regulated in dendritic cells (DC) from spleen versus those from intestine.	138	7	0.0322647	5.07246	Msig
M7063	Genes down-regulated in hematopoietic stem cells versus pro-B lymphocytes.	138	7	0.0322647	5.07246	Msig
M7168	Genes up-regulated in transitional B lymphocytes: CR2 [GeneID=1380] low versus CR2 [GeneID=1380] high.	138	7	0.0322647	5.07246	Msig
M9145	Genes down-regulated in CD4 T conv over-expressing: FOXP3 [GeneID=50943] versus SATB1 and FOXP3 [GeneID=6304;50943].	138	7	0.0322647	5.07246	Msig
M1652	Cluster 6: genes down-regulated in SW260 cells (colon cancer) by sodium butyrate and sulindac [PubChem=5222465;5352].	32	3	0.0323853	9.375	Msig
M176	FOXM1 transcription factor network	32	3	0.0323853	9.375	Msig
M18031	Interacting selectively and non-covalently with an estrogen receptor. [GOC:ai]	32	3	0.0323853	9.375	Msig
M27589	DNA Double Strand Break Response	32	3	0.0323853	9.375	Msig
M32460	Genes predicted to be targets of miRBase v22 microRNA hsa-miR-6808-3p in miRDB v6.0 with MirTarget v4 prediction scores > 80 (high confidence targets).	32	3	0.0323853	9.375	Msig
M32476	Genes predicted to be targets of miRBase v22 microRNA hsa-miR-711 in miRDB v6.0 with MirTarget v4 prediction scores > 80 (high confidence targets).	32	3	0.0323853	9.375	Msig
M30252	Genes containing one or more binding sites for UniProt:Q96PE6 (ZIM3) in their promoter region (TSS -1000,+100 bp) as identified by GTRD version 19.10 ChIP-seq harmonization.	660	22	0.0328767	3.33333	Msig
M4031	Genes up-regulated in comparison of dendritic cells (DC) stimulated with poly(I:C) (TLR3 agonist) at 16 h versus DC cells stimulated with Gardiquimod (TLR7 agonist) at 16 h.	139	7	0.0333672	5.03597	Msig
M6703	Genes down-regulated in endothelial cells: interferon beta versus IFNG [GeneID=3458].	139	7	0.0333672	5.03597	Msig
M7065	Genes down-regulated in NK cells: primary versus activated and expanded.	139	7	0.0333672	5.03597	Msig
M9284	Genes up-regulated in CD8 T cells 6 days after immunization: control versus IL2 [GeneID=3558] treatment.	139	7	0.0333672	5.03597	Msig
M2885	Genes down-regulated in epithelial lung and breast cancer cell lines over-expressing an oncogenic form of KRAS [GeneID=3845] gene.	170	8	0.0337228	4.70588	Msig
M6700	Genes up-regulated in endothelial cells: interferon alpha versus interferon beta.	110	6	0.0339467	5.45455	Msig
M7621	Genes down-regulated in memory CD8 T cells: 2' versus 3'.	110	6	0.0339467	5.45455	Msig
M31686	Genes predicted to be targets of miRBase v22 microRNA hsa-miR-3145-5p in miRDB v6.0 with MirTarget v4 prediction scores > 80 (high confidence targets).	82	5	0.0339811	6.09756	Msig
M10290	Genes up-regulated in H1975 cells (non-small cell lung cancer, NSCLC) resistant to gefitinib [PubChem=123631] after treatment with EGFR inhibitor CL-387785 [PubChem=2776] for 24h.	56	4	0.0341093	7.14286	Msig
M1080	G2/M DNA damage checkpoint	56	4	0.0341093	7.14286	Msig
M11902	Any process that modulates the frequency, rate or extent of the directed movement of sodium ions (Na+) into, out of or within a cell, or between cells, by means of some agent such as a transporter or pore. [GOC:dph]	56	4	0.0341093	7.14286	Msig
M27226	SUMOylation of DNA damage response and repair proteins	56	4	0.0341093	7.14286	Msig
M31720	Genes predicted to be targets of miRBase v22 microRNA hsa-miR-628-3p in miRDB v6.0 with MirTarget v4 prediction scores > 80 (high confidence targets).	56	4	0.0341093	7.14286	Msig
M15870	Any process in which a macromolecule is transported to, and/or maintained in, a specific location at the level of a cell. Localization at the cellular level encompasses movement within the cell, from within the cell to the cell surface, or from one location to another at the surface of a cell. [GOC:mah]	1327	39	0.0342379	2.93896	Msig
M30827	Genes predicted to be targets of miRBase v22 microRNA hsa-miR-135b-5p in miRDB v6.0 with MirTarget v4 prediction scores > 80 (high confidence targets).	235	10	0.0344485	4.25532	Msig
M6512	Genes up-regulated in epithelial cells (6h): untreated versus IFNG [GeneID=3458].	140	7	0.0344945	5	Msig
M7072	Genes up-regulated in NK cells: primary versus activated and expanded.	140	7	0.0344945	5	Msig
M7187	Genes down-regulated in B lymphocytes: naïve versus transitional CR2 [GeneID=1380] high.	140	7	0.0344945	5	Msig
M9492	Genes down-regulated in CD8 T cells during chronic infection with LCMV-Clone 13: effectors at day 8 versus exhausted at day 30.	140	7	0.0344945	5	Msig
M10043	A DNA metabolic process that prevents or corrects errors to ensure that DNA is replicated accurately. Errors can be corrected either by intrinsic DNA polymerase proofreading activity or via mismatch repair. [GOC:mah, GOC:vw]	33	3	0.0350631	9.09091	Msig
M10827	Any process that activates or increases the frequency, rate or extent of reactive oxygen species biosynthetic process. [GO_REF:0000058, GOC:bf, GOC:PARL, GOC:TermGenie, PMID:24252804]	33	3	0.0350631	9.09091	Msig
M1249	Genes up-regulated in B cell lymphoma tumors expressing an activated form of MYC [GeneID=4609].	33	3	0.0350631	9.09091	Msig
M32490	Genes predicted to be targets of miRBase v22 microRNA hsa-miR-4703-3p in miRDB v6.0 with MirTarget v4 prediction scores > 80 (high confidence targets).	33	3	0.0350631	9.09091	Msig
M3694	Candidate genes in significant regions of chromosomal copy number losses in a panel of melanoma samples.	33	3	0.0350631	9.09091	Msig
M7507	Genes used to predict the clinical stages of acute T-cell leukemia (ATL): chronic vs acute.	33	3	0.0350631	9.09091	Msig
M3484	Genes up-regulated in naive CD4 [GeneID=920] T cells from cord blood versus thymic stromal cells.	111	6	0.0352552	5.40541	Msig
M30812	Genes predicted to be targets of miRBase v22 microRNA hsa-miR-135a-5p in miRDB v6.0 with MirTarget v4 prediction scores > 80 (high confidence targets).	236	10	0.035308	4.23729	Msig
M5611	Genes constituting the BRCA1-PCC network of transcripts whose expression positively correlated (Pearson correlation coefficient, PCC >= 0.4) with that of BRCA1 [GeneID=672] across a compendium of normal tissues.	1210	36	0.0354052	2.97521	Msig
M30558	Genes predicted to be targets of miRBase v22 microRNA hsa-miR-4307 in miRDB v6.0 with MirTarget v4 prediction scores > 80 (high confidence targets).	338	13	0.0354993	3.84615	Msig
M16943	Any process that activates or increases the frequency, rate, or extent of leukocyte mediated immunity. [GOC:add]	83	5	0.035538	6.0241	Msig
M19618	Hepatic graft versus host disease (GVHD), day 35: genes up-regulated in allogeneic vs syngeneic bone marrow transplant.	83	5	0.035538	6.0241	Msig
M29837	ADORA2B mediated anti-inflammatory cytokines production	83	5	0.035538	6.0241	Msig
M8680	Genes down-regulated in monocytes (6h): M. tuberculosis 19 kDa lipopeptide versus M. tuberculosis 19 kDa lipopeptide and muramyl dipeptide [PubChem=11620162].	83	5	0.035538	6.0241	Msig
M4497	Genes up-regulated in comparison of naive CD4 [GeneID=920] T cells versus unstimulated neutrophils.	141	7	0.0356469	4.96454	Msig
M9216	Genes up-regulated in CD8 T cells treated by inteferon alpha: wildtype versus STAT4 [GeneID=6775] knockout.	141	7	0.0356469	4.96454	Msig
M9843	Genes up-regulated in CD40L and IL-2 IL-4 IL-5 stimulated at day 1 B cell IRF4high versus CD40L and IL-2 IL-4 IL-5 stimulated at day 1 B cell IRF4intermediate.	141	7	0.0356469	4.96454	Msig
M18231	Catalysis of the transfer of a phosphate group, usually from ATP, to a substrate molecule. [ISBN:0198506732]	517	18	0.0356543	3.48162	Msig
M11563	Genes involved in DNA repair, compiled manually by the authors.	172	8	0.0357701	4.65116	Msig
M30415	Genes predicted to be targets of miRBase v22 microRNA hsa-miR-607 in miRDB v6.0 with MirTarget v4 prediction scores > 80 (high confidence targets).	780	25	0.0358159	3.20513	Msig
M170	Genes down-regulated in MEWO cells (melanoma) after 96 h of methionine [PubChem=876] deprivation.	57	4	0.0360744	7.01754	Msig
M18618	Neighborhood of RFC5	57	4	0.0360744	7.01754	Msig
M4681	Genes having at least one occurence of the motif AAGGGAT in their 3' untranslated region. The motif represents putative target (that is, seed match) of human mature miRNA hsa-miR-188 (v7.1 miRBase).	57	4	0.0360744	7.01754	Msig
M9701	Genes down-regulated in macrophage differentiated by: CSF1 [GeneID=1435] versus CSF1 [GeneID=1435] and IL27 [GeneID=246778].	112	6	0.0365957	5.35714	Msig
M12214	Any process that stops, prevents, or reduces the frequency, rate, or extent of tissue remodeling. [GOC:add]	14	2	0.036655	14.2857	Msig
M12561	Any process that results in a change in state or activity of a cell (in terms of movement, secretion, enzyme production, gene expression, etc.) as a result of a growth hormone stimulus. Growth hormone is a peptide hormone that binds to the growth hormone receptor and stimulates growth. [GOC:mah]	14	2	0.036655	14.2857	Msig
M18308	Thromboxane signalling through TP receptor	14	2	0.036655	14.2857	Msig
M25300	Any process that stops, prevents or reduces the frequency, rate or extent of receptor signaling via STAT. [GO_REF:0000058, GOC:rjd, GOC:TermGenie, PMID:24587195]	14	2	0.036655	14.2857	Msig
M29196	Any process that activates or increases the frequency, rate or extent of natural killer cell mediated cytotoxicity. [GOC:add, ISBN:0781735149]	14	2	0.036655	14.2857	Msig
M29213	Any process that stops, prevents, or reduces the frequency, rate or extent of a receptor signaling pathway via JAK-STAT. [GOC:bf]	14	2	0.036655	14.2857	Msig
M639	Synthesis of PIPs at the early endosome membrane	14	2	0.036655	14.2857	Msig
M680	Ensembl 99 Genes in Cytogenetic Band chr2q34	14	2	0.036655	14.2857	Msig
M3046	Genes up-regulated in comparison of CD4 [GeneID=920] T cells from mice challenged with LCMV versus those challenged with Listeria-gp61.	142	7	0.0368246	4.92958	Msig
M3452	Genes up-regulated in comparison of CD4 [GeneID=920] CD8 thymocytes versus T cells from cord blood.	142	7	0.0368246	4.92958	Msig
M7707	Genes down-regulated in CD4 [GeneID=920] T cells: control versus Ro 41-5253 [PubChem=5312120].	142	7	0.0368246	4.92958	Msig
M7809	Genes down-regulated in monocyte-derived dendritic cells: control versus SIV infection.	142	7	0.0368246	4.92958	Msig
M7831	Genes up-regulated in common dendritic cells versus those cultured and untreated.	142	7	0.0368246	4.92958	Msig
M8075	Genes up-regulated in thymic implants from fetal liver versus those from fetal bone marrow.	142	7	0.0368246	4.92958	Msig
M16306	Any process that activates or increases the frequency, rate or extent of a defense response. [GOC:mah]	340	13	0.0369524	3.82353	Msig
M30211	Genes containing one or more binding sites for UniProt:Q02880 (TOP2B) in their promoter region (TSS -1000,+100 bp) as identified by GTRD version 19.10 ChIP-seq harmonization.	376	14	0.0376066	3.7234	Msig
M12721	Any process that stops, prevents, or reduces the frequency, rate, or extent of leukocyte migration. [GOC:add]	34	3	0.0378517	8.82353	Msig
M14342	Any process that modulates the frequency, rate or extent of reductions in the diameter of blood vessels. [GOC:jl]	34	3	0.0378517	8.82353	Msig
M14768	Ensembl 99 Genes in Cytogenetic Band chr2p11	34	3	0.0378517	8.82353	Msig
M16981	A type of endosome in which regions of the limiting endosomal membrane invaginate to form internal vesicles; membrane proteins that enter the internal vesicles are sequestered from the cytoplasm. [PMID:11566881, PMID:16533950]	34	3	0.0378517	8.82353	Msig
M14653	A process in which a protein is transported to, or maintained in, a location within an organelle. [GOC:mah]	670	22	0.0378793	3.28358	Msig
M14047	Any process that initiates an immune response. [GO_REF:0000022, GOC:add, GOC:mtg_15nov05, ISBN:0781735149]	412	15	0.0379173	3.64078	Msig
M12979	Neighborhood of FANCG	113	6	0.0379686	5.30973	Msig
M2115	Genes correlated with proneural type of glioblastoma multiforme tumors.	113	6	0.0379686	5.30973	Msig
M3549	Genes up-regulated in comparison of naive CD4 [GeneID=920] T cells versus activated regulatory T cell (Treg).	113	6	0.0379686	5.30973	Msig
M8857	Genes up-regulated in UB27 cells (osteosarcoma) at 8 hr after inducing the expression of a mutant form of WT1 [GeneID=7490].	113	6	0.0379686	5.30973	Msig
M30917	Genes predicted to be targets of miRBase v22 microRNA hsa-miR-302f in miRDB v6.0 with MirTarget v4 prediction scores > 80 (high confidence targets).	143	7	0.0380277	4.8951	Msig
M4055	Genes down-regulated in comparison of dendritic cells (DC) stimulated with LPS (TLR4 agonist) at 6 h versus DC cells stimulated with Gardiquimod (TLR7 agonist) at 6 h.	143	7	0.0380277	4.8951	Msig
M7467	Genes up-regulated in CD4 [GeneID=920] T cells: medium versus TGF beta and IL6 [GeneID=3569].	143	7	0.0380277	4.8951	Msig
M11304	Any process that modulates the frequency, rate or extent of the activity of any intracellular steroid hormone receptor signaling pathway. [GOC:mah]	58	4	0.0381037	6.89655	Msig
M15642	Any process that modulates the frequency, rate or extent of response to oxidative stress. [GO_REF:0000058, GOC:kmv, GOC:TermGenie, PMID:16899554]	58	4	0.0381037	6.89655	Msig
M31850	Genes predicted to be targets of miRBase v22 microRNA hsa-miR-6731-3p in miRDB v6.0 with MirTarget v4 prediction scores > 80 (high confidence targets).	58	4	0.0381037	6.89655	Msig
M32089	Genes predicted to be targets of miRBase v22 microRNA hsa-miR-3200-5p in miRDB v6.0 with MirTarget v4 prediction scores > 80 (high confidence targets).	58	4	0.0381037	6.89655	Msig
M326	Genes up-regulated in Sez-2 cells (T cell lymphoma): untreated versus IL5 [GeneID=3567].	144	7	0.0392563	4.86111	Msig
M4314	Genes down-regulated in comparison of TregLP versus Homeo Convert (see Table 1S in the paper for details).	144	7	0.0392563	4.86111	Msig
M4571	Genes down-regulated in comparison of thymic progenitors versus fetal DN3 thymocytes.	144	7	0.0392563	4.86111	Msig
M5592	Genes down-regulated in comparison of central memory CD4 [GeneID=920] T cells versus Th2 cells.	144	7	0.0392563	4.86111	Msig
M7310	Genes down-regulated in HMC-1 (mast leukemia) cells: untreated versus incubated with the peptide ALL1.	144	7	0.0392563	4.86111	Msig
M8064	Genes up-regulated in plasmacytoid dendritic cells (4 days after knockout): wildtype versus TCF4 [GeneID=6925] knockout.	144	7	0.0392563	4.86111	Msig
M31333	Genes predicted to be targets of miRBase v22 microRNA hsa-miR-6738-3p in miRDB v6.0 with MirTarget v4 prediction scores > 80 (high confidence targets).	114	6	0.039374	5.26316	Msig
M5956	Genes down-regulated by KRAS activation.	114	6	0.039374	5.26316	Msig
M9100	Genes up-regulated in CD4 T conv: control versus over-expression of IKZF2 [GeneID=22807].	114	6	0.039374	5.26316	Msig
M9147	Genes down-regulated in CD4 T conv over-expressing: FOXP3 [GeneID=50943] versus XBP1 and FOXP3 [GeneID=7494;50943].	114	6	0.039374	5.26316	Msig
M9707	Genes up-regulated in anergic CD4 [GeneID=920] Th1 cells: wildtype versus EGR2 [GeneID=1959] knockout.	114	6	0.039374	5.26316	Msig
M11318	Genes down-regulated in the MM1S cells (multiple myeloma) after treatment with aplidin [PubChem=44152164], a marine-derived compound with potential anti-cancer properties.	208	9	0.0398525	4.32692	Msig
M30339	Genes containing one or more binding sites for UniProt:Q96C55 (ZNF524) in their promoter region (TSS -1000,+100 bp) as identified by GTRD version 19.10 ChIP-seq harmonization.	208	9	0.0398525	4.32692	Msig
M14879	Any process that results in a change in state or activity of a cell (in terms of movement, secretion, enzyme production, gene expression, etc.) as a result of an alcohol stimulus. [CHEBI:30879, GOC:pr]	59	4	0.0401972	6.77966	Msig
M15379	Any process that modulates the frequency, rate or extent of reactive oxygen species biosynthetic process. [GO_REF:0000058, GOC:bf, GOC:PARL, GOC:TermGenie, PMID:24252804]	59	4	0.0401972	6.77966	Msig
M31761	Genes predicted to be targets of miRBase v22 microRNA hsa-miR-642a-5p in miRDB v6.0 with MirTarget v4 prediction scores > 80 (high confidence targets).	59	4	0.0401972	6.77966	Msig
M4833	Genes up-regulated in comparison of CD4 [GeneID=920] T cells versus monocyte macrophages.	145	7	0.0405107	4.82759	Msig
M7294	Genes up-regulated in T reg cells (2h): medium versus TNF [GeneID=7124].	145	7	0.0405107	4.82759	Msig
M7522	Genes down-regulated in double positive thymocytes stimulated by anti-CD3: wildtype versus ELK1 and ELK4 [GeneID=2002;2005] knockout.	145	7	0.0405107	4.82759	Msig
M30395	Genes containing one or more binding sites for UniProt:Q0VGE8 (ZNF816) in their promoter region (TSS -1000,+100 bp) as identified by GTRD version 19.10 ChIP-seq harmonization.	310	12	0.040668	3.87097	Msig
M1369	Predicted targets of SOX9 [GeneID=6662] that are down-regulated during early prostate development.	35	3	0.0407502	8.57143	Msig
M14999	Any process that modulates the frequency, rate or extent of sodium ion transmembrane transporter activity. [GOC:obol]	35	3	0.0407502	8.57143	Msig
M25411	The directed movement of potassium ions from outside of a cell, across the plasma membrane and into the cytosol. [PMID:9139127]	35	3	0.0407502	8.57143	Msig
M29264	Any process that results in a change in state or activity of a cell (in terms of movement, secretion, enzyme production, gene expression, etc.) as a result of a chemical stimulus indicating the organism is under stress. [PMID:26653712]	242	10	0.0407807	4.13223	Msig
M2213	Genes down-regulated in CD34+ [GeneID=947] cells by intermediate activity levels of STAT5A [GeneID=6776]; predominant long-term growth and self-renewal phenotype.	115	6	0.0408121	5.21739	Msig
M5151	Genes down-regulated in comparison of dendritic cells (DC) versus DCs exposed to B. malayi (50 worms/well).	115	6	0.0408121	5.21739	Msig
M78	Genes up-regulated in Rh4 cells (alveolar rhabdomyosarcoma, ARMS) after knockdown of the PAX3-FOXO1 [GeneiD=5077;2308] fusion protein by RNAi for 72 hr.	115	6	0.0408121	5.21739	Msig
M9149	Genes down-regulated in CD4 T conv over-expressing: FOXP3 [GeneID=50943] versus IKZF2 and FOXP3 [GeneID=22807;50943].	115	6	0.0408121	5.21739	Msig
M14917	Any process that modulates the rate or frequency of cell death. Cell death is the specific activation or halting of processes within a cell so that its vital functions markedly cease, rather than simply deteriorating gradually over time, which culminates in cell death. [GOC:dph, GOC:tb]	1065	32	0.0412147	3.00469	Msig
M1746	Genes with promoters bound by FOXP3 [GeneID=50943] and which are up-regulated only in developing (located in the thymus) regulatory CD4+ [GeneID=920] T lymphocytes.	177	8	0.0412519	4.51977	Msig
M10628	ATM Signaling Pathway	15	2	0.041694	13.3333	Msig
M1072	Inflammasomes	15	2	0.041694	13.3333	Msig
M1291	Candidate mammary tumorigenesis genes from the common insertion sites (CIS) of MMTV virus that induced breast tumors in mice.	15	2	0.041694	13.3333	Msig
M13463	The process in which cardiac muscle cell membrane potential changes in the depolarizing direction from the negative resting potential towards the positive membrane potential that will be the peak of the action potential. [GOC:BHF, GOC:mtg_cardiac_conduct_nov11]	15	2	0.041694	13.3333	Msig
M13723	Any process that activates or increases the frequency, rate or extent of sodium ion transmembrane transport. [GOC:BHF, GOC:mtg_cardiac_conduct_nov11, GOC:rl, GOC:TermGenie, PMID:18591664]	15	2	0.041694	13.3333	Msig
M15320	Any process that results in a change in state or activity of a cell or an organism (in terms of movement, secretion, enzyme production, gene expression, etc.) as a result of a mineralocorticoid stimulus. Mineralocorticoids are hormonal C21 corticosteroids synthesized from cholesterol and characterized by their similarity to aldosterone. Mineralocorticoids act primarily on water and electrolyte ba…	15	2	0.041694	13.3333	Msig
M16941	Genes up-regulated in fibroblasts expressing different mutant forms of ERCC3 [GeneID=2071]: XP/CS (xeroderma pigmentosum (XP) and Cockraine's syndrome (CS)) vs TTD (trichothiodystrophy).	15	2	0.041694	13.3333	Msig
M17963	Catalysis of the reaction: phosphatidylinositol phosphate(n) + H2O = phosphatidylinositol phosphate(n-1) + phosphate. This reaction is the removal of a phosphate group from a phosphatidylinositol phosphate. [GOC:ai]	15	2	0.041694	13.3333	Msig
M18748	Catalysis of the hydrolysis of any N-glycosyl bond. [GOC:jl]	15	2	0.041694	13.3333	Msig
M19458	Genes in the cancer module 275.	15	2	0.041694	13.3333	Msig
M22401	Any process that modulates the frequency, rate or extent of transcription mediated by RNA ploymerase III. [GOC:go_curators]	15	2	0.041694	13.3333	Msig
M26715	Catalysis of the reaction: ATP + nucleoside monophosphate = ADP + nucleoside diphosphate. [GOC:ai, ISBN:0198506732]	15	2	0.041694	13.3333	Msig
M5624	Genes negatively correlated with amplifications of MYCL1 [GeneID=4610] in SCLC (small cell lung cancer) cell lines.	15	2	0.041694	13.3333	Msig
M13932	Any process that modulates the frequency, rate or extent of the chemical reactions and pathways involving DNA. [GOC:ai]	243	10	0.0417465	4.11523	Msig
M3751	Genes up-regulated in comparison of control dendritic cells (DC) at 24 h versus those stimulated with Pam3Csk4 (TLR1/2 agonist) at 24 h.	146	7	0.041791	4.79452	Msig
M7180	Genes up-regulated in B lymphocytes: memory versus transitional CR2 [GeneID=1380] low.	146	7	0.041791	4.79452	Msig
M9408	Genes down-regulated in CD8A [GeneID=935] dendritic cells: untreated versus poly(IC).	146	7	0.041791	4.79452	Msig
M9476	Genes down-regulated in CD8 T cells: naïve versus exhausted at day 30 chronic infection with LCMV-clone 13.	146	7	0.041791	4.79452	Msig
M9484	Genes down-regulated in CD8 T cells, acute infection with LCMV-Armstrong: effectors at day 8 versus memory at day 30.	146	7	0.041791	4.79452	Msig
M30526	Genes predicted to be targets of miRBase v22 microRNA hsa-miR-519d-3p in miRDB v6.0 with MirTarget v4 prediction scores > 80 (high confidence targets).	454	16	0.0420017	3.52423	Msig
M30153	Genes containing one or more binding sites for UniProt:O15047 (SETD1A) in their promoter region (TSS -1000,+100 bp) as identified by GTRD version 19.10 ChIP-seq harmonization.	988	30	0.0421797	3.03644	Msig
M18048	Interacting selectively and non-covalently with an unfolded protein. [GOC:ai]	87	5	0.0422019	5.74713	Msig
M7887	Neighborhood of RAD54L	87	5	0.0422019	5.74713	Msig
M3108	Genes up-regulated in comparison of naive T cells versus peripheral blood mononuclear cells (PBMC).	116	6	0.042283	5.17241	Msig
M7587	Genes up-regulated in CD11b+ cells from BALB/c mice bearing C26GM colon carcinoma: spleen versus tumor.	116	6	0.042283	5.17241	Msig
M9093	Neighborhood of PSMF1	116	6	0.042283	5.17241	Msig
M30382	Genes containing one or more binding sites for UniProt:P17019 (ZNF708) in their promoter region (TSS -1000,+100 bp) as identified by GTRD version 19.10 ChIP-seq harmonization.	60	4	0.0423551	6.66667	Msig
M30525	Genes predicted to be targets of miRBase v22 microRNA hsa-miR-526b-3p in miRDB v6.0 with MirTarget v4 prediction scores > 80 (high confidence targets).	455	16	0.0427056	3.51648	Msig
M12127	Any process that activates, maintains or increases the rate of a response to an external stimulus. [GOC:mah]	419	15	0.0428894	3.57995	Msig
M2430	Neighborhood of RBBP8	147	7	0.0430973	4.7619	Msig
M4147	Genes down-regulated in comparison of dendritic cells (DC) stimulated with Gardiquimod (TLR7 agonist) at 4 h versus those stimulated with Gardiquimod (TLR7 agonist) at 24 h.	147	7	0.0430973	4.7619	Msig
M4790	Genes up-regulated in comparison of lineage negative versus erythroblasts.	147	7	0.0430973	4.7619	Msig
M6514	Genes up-regulated in epithelial cells (6h): untreated versus interferon alpha.	147	7	0.0430973	4.7619	Msig
M8698	Genes up-regulated in bone marrow-derived macrophages: heterozygous versus homozygous knockout of MLL4 [GeneID=9757].	147	7	0.0430973	4.7619	Msig
M8763	Genes down-regulated in CD16+ monocytes versus dendritic cells.	147	7	0.0430973	4.7619	Msig
M9773	Genes down-regulated in MME+ [GeneID=4311] germinal center B lymphocytes: control versus over-expressing viral (EBV) gene LMP2A.	147	7	0.0430973	4.7619	Msig
M10527	Any process that results in a change in state or activity of a cell or an organism (in terms of movement, secretion, enzyme production, gene expression, etc.) as a result of a cold stimulus, a temperature stimulus below the optimal temperature for that organism. [GOC:lr]	36	3	0.0437576	8.33333	Msig
M15326	Genes up-regulated in H358 cells (lung cancer) by inducible expression of FOXA2 [GeneID=3170] in a Tet-off system.	36	3	0.0437576	8.33333	Msig
M15464	Any process that activates or increases the frequency, rate or extent of cell killing. [GOC:mah]	36	3	0.0437576	8.33333	Msig
M19233	Shared human hematopoietic stem cell (HSC) and acute myeloid leukemia (AML) stem cell (LSC) genes: HSC genes that are highly expressed in LSC versus other leukemic cells.	36	3	0.0437576	8.33333	Msig
M23905	The regulated release of interleukin-1 from a cell. Interleukin 1 is produced mainly by activated macrophages; it stimulates thymocyte proliferation by inducing interleukin 2 release and it is involved in the inflammatory response. [GOC:ai, ISBN:0198506732]	36	3	0.0437576	8.33333	Msig
M2545	Genes down-regulated in liver samples containing tumor thrombi in the major branches of the portal vein at surgery (PT) compared to those from metastasis-free HCC patients (PN) at the time of surgery and at follow-up.	36	3	0.0437576	8.33333	Msig
M32368	Genes predicted to be targets of miRBase v22 microRNA hsa-miR-4763-5p in miRDB v6.0 with MirTarget v4 prediction scores > 80 (high confidence targets).	36	3	0.0437576	8.33333	Msig
M3536	Genes up-regulated in comparison of naive CD4 [GeneID=920] T cells versus PTPRC+ [GeneID=5788] CD4 [GeneID=920] T cells.	117	6	0.0437869	5.12821	Msig
M4227	Genes down-regulated in comparison of CD4 [GeneID=920] T cells treated with IL4 [GeneID=3565] and anti-IL12 at 24 h versus the untreated cells at 24 h.	117	6	0.0437869	5.12821	Msig
M13637	Any process that modulates the frequency, rate, or extent of lymphocyte mediated immunity. [GOC:add]	88	5	0.0439779	5.68182	Msig
M25554	Any process that activates or increases the frequency, rate or extent of cysteine-type endopeptidase activity. [GOC:obol]	88	5	0.0439779	5.68182	Msig
M31255	Genes predicted to be targets of miRBase v22 microRNA hsa-miR-4716-5p in miRDB v6.0 with MirTarget v4 prediction scores > 80 (high confidence targets).	88	5	0.0439779	5.68182	Msig
M31365	Genes predicted to be targets of miRBase v22 microRNA hsa-miR-758-3p in miRDB v6.0 with MirTarget v4 prediction scores > 80 (high confidence targets).	88	5	0.0439779	5.68182	Msig
M4255	Genes up-regulated in comparison of control conventional dendritic cells (cDC) at 0 h versus cDCs infected with Newcastle disease virus (NDV) at 1 h.	88	5	0.0439779	5.68182	Msig
M16155	Any process that results in a change in state or activity of a cell or an organism (in terms of movement, secretion, enzyme production, gene expression, etc.) as a result of an alcohol stimulus. [CHEBI:30879, GOC:pr]	148	7	0.0444298	4.72973	Msig
M17953	Interacting selectively and non-covalently with magnesium (Mg) ions. [GOC:ai]	148	7	0.0444298	4.72973	Msig
M5590	Genes down-regulated in comparison of central memory CD4 [GeneID=920] T cells versus Th1 cells.	148	7	0.0444298	4.72973	Msig
M8085	Genes up-regulated in myeloid-derived suppressor cells from colon tumors: wildtype versus HDC [GeneID=3067] knockout.	148	7	0.0444298	4.72973	Msig
M9340	Genes up-regulated in follicular B cells versus day 7 germinal center B cells.	148	7	0.0444298	4.72973	Msig
M10855	Genes down-regulated in DU-145 cells (prostate cancer) in the presence but not in the absence of a dominant negative form of AKT1 [GeneID=207] upon exposure to HGF [GeneID=3082] for 48 h.	61	4	0.0445773	6.55738	Msig
M15399	The movement of a lymphocyte within or between different tissues and organs of the body. [CL:0000542, GOC:BHF, GOC:mah]	61	4	0.0445773	6.55738	Msig
M18220	Neighborhood of CCNF	61	4	0.0445773	6.55738	Msig
M31834	Genes predicted to be targets of miRBase v22 microRNA hsa-miR-517-5p in miRDB v6.0 with MirTarget v4 prediction scores > 80 (high confidence targets).	61	4	0.0445773	6.55738	Msig
M12636	Genes up-regulated in peripheral blood monocytes by CSF2RB (GM-CSF) and IL4 [GeneID=1437;3565].	246	10	0.0447374	4.06504	Msig
M17061	A transferase complex capable of catalysis of the transfer of a phosphorus-containing group from one compound (donor) to another (acceptor). [GOC:bhm, GOC:dph]	180	8	0.0447957	4.44444	Msig
M18602	Interacting selectively and non-covalently with a drug, any naturally occurring or synthetic substance, other than a nutrient, that, when administered or applied to an organism, affects the structure or functioning of the organism; in particular, any such substance used in the diagnosis, prevention, or treatment of disease. [GOC:jl, ISBN:0198506732]	1233	36	0.0448181	2.91971	Msig
M30522	Genes predicted to be targets of miRBase v22 microRNA hsa-miR-20b-5p in miRDB v6.0 with MirTarget v4 prediction scores > 80 (high confidence targets).	458	16	0.044868	3.49345	Msig
M30524	Genes predicted to be targets of miRBase v22 microRNA hsa-miR-93-5p in miRDB v6.0 with MirTarget v4 prediction scores > 80 (high confidence targets).	458	16	0.044868	3.49345	Msig
M30480	Genes predicted to be targets of miRBase v22 microRNA hsa-miR-20a-5p in miRDB v6.0 with MirTarget v4 prediction scores > 80 (high confidence targets).	495	17	0.0450723	3.43434	Msig
M4430	Genes up-regulated in comparison of naive CD4 [GeneID=920] T cells versus naive B cells.	118	6	0.0453241	5.08475	Msig
M5970	Genes up-regulated in liver: IFNG [GeneID=3458] knockout versus wildtype.	149	7	0.0457886	4.69799	Msig
M7836	Genes down-regulated in NK cells: fresh versus stimulated with IL2 [GeneID=3558], IL-12 and IL15 [GeneID=3600].	149	7	0.0457886	4.69799	Msig
M9005	Genes up-regulated in B lymphocytes: light zone versus dark zone.	149	7	0.0457886	4.69799	Msig
M30979	Genes predicted to be targets of miRBase v22 microRNA hsa-miR-4796-3p in miRDB v6.0 with MirTarget v4 prediction scores > 80 (high confidence targets).	181	8	0.0460202	4.41989	Msig
M2157	Genes down-regulated in MCF7 cells (breast cancer) at 24 h of estradiol [PubChem=5757] treatment.	388	14	0.0468128	3.60825	Msig
M27749	AURKA Activation by TPX2	62	4	0.0468637	6.45161	Msig
M31589	Genes predicted to be targets of miRBase v22 microRNA hsa-miR-6892-5p in miRDB v6.0 with MirTarget v4 prediction scores > 80 (high confidence targets).	62	4	0.0468637	6.45161	Msig
M10412	Top 50 down-regulated genes in cluster PR of multiple myeloma samples characterized by increased expression of proliferation and cell cycle genes.	37	3	0.0468726	8.10811	Msig
M15976	Ensembl 99 Genes in Cytogenetic Band chr1q44	37	3	0.0468726	8.10811	Msig
M18354	Neighborhood of NS	37	3	0.0468726	8.10811	Msig
M32238	Genes predicted to be targets of miRBase v22 microRNA hsa-miR-4446-3p in miRDB v6.0 with MirTarget v4 prediction scores > 80 (high confidence targets).	37	3	0.0468726	8.10811	Msig
M10397	The chemical reactions and pathways involving phosphatidylinositol, any glycophospholipid in which a sn-glycerol 3-phosphate residue is esterified to the 1-hydroxyl group of 1D-myo-inositol. [ISBN:0198506732]	119	6	0.0468945	5.04202	Msig
M3000	Genes up-regulated in B lymphocytes with ZFX [GeneID=7543] knockout: control versus stimulated by anti-IgM for 2h.	119	6	0.0468945	5.04202	Msig
M11403	Primary down-regulated targets of TP53 [GeneID=7157] in the H1299 (lung cancer) cell line.	16	2	0.0469753	12.5	Msig
M12002	Genes up-regulated in H720 cells (lung cancer) after treatment with L663536 (MK886) [PubChem=105049], an inhibitor of leukotriene biosynthesis.	16	2	0.0469753	12.5	Msig
M1233	Genes showing frequent DNA methylation and which are silenced in adult cancers but remain unmethylated in embryonic carcinoma and embryonic stem (ES) cells.	16	2	0.0469753	12.5	Msig
M17871	Interacting selectively and non-covalently with the major histocompatibility complex. [GOC:mtg_signal, GOC:vw]	16	2	0.0469753	12.5	Msig
M26449	Catalysis of the cleavage of a phosphorus-oxygen bond by other means than by hydrolysis or oxidation, or conversely adding a group to a double bond. [GOC:jl]	16	2	0.0469753	12.5	Msig
M26757	Combining with a nuclear import signal (NIS) on a cargo to be transported, to mediate transport of the cargo through the nuclear pore, from the cytoplasm to the nuclear lumen. The cargo can be either a RNA or a protein. [GOC:dph, GOC:pg, GOC:vw, PMID:28713609, Wikipedia:Nuclear_transport]	16	2	0.0469753	12.5	Msig
M3323	Genes down-regulated in gastric cancer cell lines: doxorubicin [PubChem=31703] resistant vs sensitive.	16	2	0.0469753	12.5	Msig
M9343	Down-regulated genes in hepatocellular carcinoma (HCC) subclass G5, defined by unsupervised clustering.	16	2	0.0469753	12.5	Msig
M6266	Genes up-regulated in medullary thymic epithelial cells (mTEC) with CD80 [GeneID=941] high: AIRE [GeneID=326] knockout versus wildtype.	150	7	0.0471739	4.66667	Msig
M7502	Genes down-regulated in CD4 [GeneID=920] T cells: non-Tfh versus Tfh (T follicular helper).	150	7	0.0471739	4.66667	Msig
M30200	Genes containing one or more binding sites for UniProt:P54274 (TERF1) in their promoter region (TSS -1000,+100 bp) as identified by GTRD version 19.10 ChIP-seq harmonization.	182	8	0.0472664	4.3956	Msig
M30161	Genes containing one or more binding sites for UniProt:P12757 (SKIL) in their promoter region (TSS -1000,+100 bp) as identified by GTRD version 19.10 ChIP-seq harmonization.	1079	32	0.0478562	2.96571	Msig
M11472	Genes down-regulated in three-dimentional (3D) cultures of preinvasive (S3-C) vs invasive (T4-2) breast cancer cells.	183	8	0.0485346	4.37158	Msig
M7837	Genes up-regulated in NK cells: fresh versus stimulated with IL2 [GeneID=3558], IL-12 and IL15 [GeneID=3600].	151	7	0.0485857	4.63576	Msig
M18547	Interacting selectively and non-covalently with an amide, any derivative of an oxoacid in which an acidic hydroxy group has been replaced by an amino or substituted amino group. [GOC:mah]	216	9	0.0486134	4.16667	Msig
M10207	The process in which membrane potential decreases with respect to its steady-state potential, usually from negative potential to a more positive potential. For example, the initial depolarization during the rising phase of an action potential is in the direction from the negative steady-state resting potential towards the positive membrane potential that will be the peak of the action potential. …	63	4	0.0492142	6.34921	Msig
M8240	Immunoregulatory interactions between a Lymphoid and a non-Lymphoid cell	63	4	0.0492142	6.34921	Msig
M30516	Genes predicted to be targets of miRBase v22 microRNA hsa-miR-17-5p in miRDB v6.0 with MirTarget v4 prediction scores > 80 (high confidence targets).	464	16	0.0494254	3.44828	Msig
M30477	Genes predicted to be targets of miRBase v22 microRNA hsa-miR-106b-5p in miRDB v6.0 with MirTarget v4 prediction scores > 80 (high confidence targets).	501	17	0.0494588	3.39321	Msig
M8411	Genes down-regulated in urothelial cell carcinoma (UCC) tumors with LOH on 9q as compared to the tumors showing retention.	91	5	0.0495717	5.49451	Msig
