# Supplementary material for: Maternal diet induces persistent DNA methylation changes in the muscle of beef calves
Source: Sci Rep. 2023 Jan 28;13:1587. doi: 10.1038/s41598-023-28896-3 (PMC9884291; doi:10.1038/s41598-023-28896-3)
Supplement: Supplementary file 4 — Supplementary Information 4. [file 41598_2023_28896_MOESM4_ESM.xlsx]

## Sheet: Sheet 1
Additional File 4: List of significant cytosines located in CpG islands
Chr	Coordinate	Strand	pvalue 1 month	qvalue 1 moth	Meth Difference 1 month	pvalue weaning	qvalue Weaning	Meth Difference Weaning	Genomic Feature	Gene ID	CpG Island	CpGI Length	CpG Site Count	CpG Island pvalue
chr1	2746341	*	1.18197e-06	0.00031314	40.3692	2.53982e-06	0.000498388	33.7882	upstream	ENSBTAG00000043993	Yes	141	10	2.87e-06
chr1	64422935	*	1.35286e-06	0.000348965	29.3569	0.00198964	0.0801687	21.0723	upstream	ENSBTAG00000002182	Yes	138	10	2.4e-06
chr1	157392643	*	0.000543045	0.0352217	26.1364	0.603719	0.883806	4.05556	TSS	ENSBTAG00000000752	Yes	150	11	5.46e-07
chr2	121574805	*	9.69411e-08	4.12473e-05	20.4034	0.243422	0.733932	2.2066	upstream	ENSBTAG00000054661	Yes	3122	486	0
chr3	98065073	*	6.36477e-08	2.93758e-05	41.9306	0.00107655	0.0524686	26.1775	upstream	ENSBTAG00000009192	Yes	138	12	1.18e-07
chr11	3044441	*	0.00243147	0.0979262	25.7644	0.0226546	0.326729	-17.8858	upstream	ENSBTAG00000005892	Yes	80	9	3.54e-06
chr14	13815709	*	2.08643e-10	2.54452e-07	26.9468	1.22519e-09	1.00201e-06	21.9181	upstream	ENSBTAG00000049356	Yes	217	15	7.21e-08
chr14	13815710	*	2.75996e-07	9.63608e-05	26.7821	4.09972e-11	5.97694e-08	25.7756	upstream	ENSBTAG00000049356	Yes	217	15	7.21e-08
chr16	79935527	*	9.63249e-05	0.00982696	32.5018	0.0369865	0.404036	14.6465	upstream	ENSBTAG00000016189	Yes	152	15	2.2e-09
chr26	23532356	*	5.59484e-07	0.000171021	27.4552	3.0111e-06	0.000570846	20.8149	TSS	ENSBTAG00000054629	Yes	100	10	3.09e-06
chrX	52723589	*	3.77408e-05	0.00479763	26.0137	0.0074966	0.184433	12.9058	upstream	ENSBTAG00000014287	Yes	200	12	6.67e-07
